# Supplementary material for: Scalable preprocessing of high volume environmental acoustic data for bioacoustic monitoring
Source: PLoS One. 2018 Aug 3;13(8):e0201542. doi: 10.1371/journal.pone.0201542 (PMC6075764; doi:10.1371/journal.pone.0201542)
Supplement: S1 File — (ZIP) [file pone.0201542.s001.zip]

Archive with 8 entries (8 files):
- ForPLOSOne/BestConfigTest.xlsx
- ForPLOSOne/CPUOutputFinal.xlsx
- ForPLOSOne/DistributedTest.xlsx
- ForPLOSOne/LoadBalanceFinal.xlsx
- ForPLOSOne/Process Timings.xlsx
- ForPLOSOne/sendSpeed.csv
- ForPLOSOne/SilenceTestData.csv
- ForPLOSOne/SplitLengthAccuracy.xlsx
