# Supplementary material for: Scalable preprocessing of high volume environmental acoustic data for bioacoustic monitoring
Source: PLoS One. 2018 Aug 3;13(8):e0201542. doi: 10.1371/journal.pone.0201542 (PMC6075764; doi:10.1371/journal.pone.0201542)
Supplement: S1 File — (ZIP) [file pone.0201542.s001.zip › ForPLOSOne/BestConfigTest.xlsx]

## Sheet: TheLastOne
Split Length	Long Split Length	Master Threads	Files Per Send	Last Server Process	Time Per Send	Execution Time
5	60	4	3	2	2000	103147		10	120	4	7	2	2000	72547.2	1137.31	72.5472	1.13731		8.026
5	60	4	3	2	2000	108139		20	60	4	5	2	2000	72744.6	896.509	72.7446	0.896509		2.8066
5	60	4	3	2	2000	110160		10	60	4	5	2	2000	72754.8	561.786	72.7548	0.561786
5	60	4	3	2	2000	107154		5	120	4	7	2	3000	72758.8	1132.79	72.7588	1.13279
5	60	4	3	2	2000	105151		25	60	4	3	2	2000	72945.8	421.438	72.9458	0.421438
5	60	4	5	2	2000	79113		10	120	4	5	2	3000	72950.4	448.047	72.9504	0.448047
5	60	4	5	2	2000	78141		15	60	4	5	2	3000	73136.2	703.191	73.1362	0.703191
5	60	4	5	2	2000	79146		5	60	4	7	2	4000	73143.2	1412.51	73.1432	1.41251
5	60	4	5	2	2000	79189		10	60	4	7	2	2000	73145	999.586	73.145	0.999586
5	60	4	5	2	2000	76158		20	60	4	3	2	2000	73152.4	1584.56	73.1524	1.58456
5	60	4	7	2	2000	71191		5	120	4	7	2	2000	73158.2	2543.57	73.1582	2.54357
5	60	4	7	2	2000	73144		20	60	4	5	2	3000	73546.8	1340.64	73.5468	1.34064
5	60	4	7	2	2000	76161		15	60	4	5	2	4000	73552.4	1527.68	73.5524	1.52768
5	60	4	7	2	2000	75138		5	60	4	7	2	2000	73554.6	2065.16	73.5546	2.06516
5	60	4	7	2	2000	72139		5	60	4	7	2	3000	73573.2	2423.97	73.5732	2.42397
5	120	4	3	2	2000	106139		10	120	4	5	2	2000	73576.2	1317.35	73.5762	1.31735
5	120	4	3	2	2000	107175		15	60	4	7	2	2000	73748.8	1528.28	73.7488	1.52828
5	120	4	3	2	2000	106210		10	60	4	5	2	3000	73757	1962.1	73.757	1.9621
5	120	4	3	2	2000	103161		15	120	4	3	2	2000	73788.6	555.03	73.7886	0.55503
5	120	4	3	2	2000	108133		15	60	4	5	2	2000	73931.4	1301.51	73.9314	1.30151
5	120	4	5	2	2000	79141		5	120	4	7	2	4000	73947.8	850.029	73.9478	0.850029
5	120	4	5	2	2000	80280		15	60	4	3	2	2000	74139	12.5897	74.139	0.0125897
5	120	4	5	2	2000	79159		20	60	4	7	2	2000	74141.8	1999.91	74.1418	1.99991
5	120	4	5	2	2000	79181		20	120	4	3	2	2000	74141.8	1015.64	74.1418	1.01564
5	120	4	5	2	2000	79179		15	120	4	7	2	2000	74142.6	1582.1	74.1426	1.5821
5	120	4	7	2	2000	74140		15	60	4	3	2	3000	74145.6	1224.62	74.1456	1.22462
5	120	4	7	2	2000	71169		15	120	4	5	2	2000	74152.2	1584.97	74.1522	1.58497
5	120	4	7	2	2000	72200		25	120	4	3	2	2000	74344	1643.84	74.344	1.64384
5	120	4	7	2	2000	71132		15	60	4	7	2	3000	74350.2	1944.33	74.3502	1.94433
5	120	4	7	2	2000	77150		25	60	4	3	2	3000	74354	1285.64	74.354	1.28564
5	60	4	3	2	3000	107141		15	120	4	7	2	3000	74536.6	1130.76	74.5366	1.13076
5	60	4	3	2	3000	103128		25	60	4	5	2	2000	74540.4	1509.41	74.5404	1.50941
5	60	4	3	2	3000	105143		20	120	4	5	2	3000	74546.6	1152.42	74.5466	1.15242
5	60	4	3	2	3000	104170		10	120	4	7	2	4000	74549	1805.53	74.549	1.80553
5	60	4	3	2	3000	111147		25	60	4	5	2	3000	74551.2	1823.29	74.5512	1.82329
5	60	4	5	2	3000	80124		25	60	4	7	2	3000	74573.2	1637.93	74.5732	1.63793
5	60	4	5	2	3000	81136		15	120	4	3	2	3000	74735	898.378	74.735	0.898378
5	60	4	5	2	3000	80165		15	120	4	5	2	3000	74744.8	1150.42	74.7448	1.15042
5	60	4	5	2	3000	79136		10	60	4	7	2	4000	74749	1809.17	74.749	1.80917
5	60	4	5	2	3000	81160		10	60	4	7	2	3000	74749.6	1147.93	74.7496	1.14793
5	60	4	7	2	3000	71168		25	120	4	5	2	2000	74936.6	1648.22	74.9366	1.64822
5	60	4	7	2	3000	72152		15	120	4	7	2	4000	74938.8	1488.12	74.9388	1.48812
5	60	4	7	2	3000	76136		20	120	4	7	2	2000	74947.8	1303.31	74.9478	1.30331
5	60	4	7	2	3000	72164		15	120	4	5	2	4000	74965.2	2071.19	74.9652	2.07119
5	60	4	7	2	3000	76246		15	60	4	7	2	4000	75150.6	1002.11	75.1506	1.00211
5	120	4	3	2	3000	109151		10	120	4	5	2	4000	75154.2	1718.73	75.1542	1.71873
5	120	4	3	2	3000	111174		10	60	4	5	2	4000	75157.8	2527.38	75.1578	2.52738
5	120	4	3	2	3000	106180		20	120	4	5	2	2000	75352.8	1792.41	75.3528	1.79241
5	120	4	3	2	3000	107154		20	120	4	7	2	3000	75353.6	445.576	75.3536	0.445576
5	120	4	3	2	3000	106154		20	60	4	3	2	4000	75353.8	1300.23	75.3538	1.30023
5	120	4	5	2	3000	82166		10	120	4	7	2	3000	75399.8	1118.6	75.3998	1.1186
5	120	4	5	2	3000	78143		20	120	4	3	2	3000	75537.6	1518.84	75.5376	1.51884
5	120	4	5	2	3000	78195		25	60	4	5	2	4000	75540.6	1820.43	75.5406	1.82043
5	120	4	5	2	3000	79160		25	120	4	3	2	4000	75541.4	549.388	75.5414	0.549388
5	120	4	5	2	3000	80199		25	120	4	3	2	3000	75740.2	1950.61	75.7402	1.95061
5	120	4	7	2	3000	73134		15	120	4	3	2	4000	75745.4	1804.09	75.7454	1.80409
5	120	4	7	2	3000	72211		25	60	4	7	2	2000	75755	3204.96	75.755	3.20496
5	120	4	7	2	3000	74148		15	60	4	3	2	4000	75774.6	915.021	75.7746	0.915021
5	120	4	7	2	3000	73156		20	60	4	7	2	3000	75941	1309.67	75.941	1.30967
5	120	4	7	2	3000	71145		25	60	4	3	2	4000	75941.8	1787.29	75.9418	1.78729
5	60	4	3	2	4000	108145		20	60	4	3	2	3000	75958	1489.16	75.958	1.48916
5	60	4	3	2	4000	108118		20	120	4	3	2	4000	76141	25.1496	76.141	0.0251496
5	60	4	3	2	4000	104129		20	60	4	5	2	4000	76143.2	2223.81	76.1432	2.22381
5	60	4	3	2	4000	108149		20	60	4	7	2	4000	76155.6	3379.71	76.1556	3.37971
5	60	4	3	2	4000	107150		25	120	4	7	2	2000	76348.4	2043.55	76.3484	2.04355
5	60	4	5	2	4000	82145		25	60	4	7	2	4000	76359.2	1092.21	76.3592	1.09221
5	60	4	5	2	4000	80145		25	120	4	5	2	3000	76367.4	1306.91	76.3674	1.30691
5	60	4	5	2	4000	80127		20	120	4	7	2	4000	76543.6	1123.08	76.5436	1.12308
5	60	4	5	2	4000	80154		25	120	4	7	2	3000	76555.8	1508.67	76.5558	1.50867
5	60	4	5	2	4000	80132		25	120	4	5	2	4000	76945	1319.62	76.945	1.31962
5	60	4	7	2	4000	72136		20	120	4	5	2	4000	77164.4	2333.43	77.1644	2.33343
5	60	4	7	2	4000	72160		10	60	4	3	2	2000	77556.8	1345.16	77.5568	1.34516
5	60	4	7	2	4000	74155		10	120	4	3	2	3000	77750.8	1342.62	77.7508	1.34262
5	60	4	7	2	4000	72133		10	120	4	3	2	2000	78171.8	1903.03	78.1718	1.90303
5	60	4	7	2	4000	75132		5	60	4	5	2	2000	78349.4	1300.79	78.3494	1.30079
5	120	4	3	2	4000	107144		10	120	4	3	2	4000	78952.6	1463.08	78.9526	1.46308
5	120	4	3	2	4000	110116		10	60	4	3	2	4000	79149.2	1729.9	79.1492	1.7299
5	120	4	3	2	4000	108139		5	120	4	5	2	2000	79388	498.91	79.388	0.49891
5	120	4	3	2	4000	110323		10	60	4	3	2	3000	79537.2	1138.57	79.5372	1.13857
5	120	4	3	2	4000	106156		5	120	4	5	2	3000	79572.6	1675.55	79.5726	1.67555
5	120	4	5	2	4000	79145		5	120	4	5	2	4000	79952.8	842.217	79.9528	0.842217
5	120	4	5	2	4000	81135		5	60	4	5	2	3000	80344.2	841.55	80.3442	0.84155
5	120	4	5	2	4000	80154		5	60	4	5	2	4000	80540.6	896.95	80.5406	0.89695
5	120	4	5	2	4000	79126		25	120	4	7	2	4000	80573.2	3372.13	80.5732	3.37213
5	120	4	5	2	4000	80204		5	60	4	3	2	3000	106146	3163.03	106.146	3.16303
5	120	4	7	2	4000	73154		5	120	4	3	2	2000	106164	1865.46	106.164	1.86546
5	120	4	7	2	4000	74124		5	60	4	3	2	2000	106750	2704.58	106.75	2.70458
5	120	4	7	2	4000	73139		5	60	4	3	2	4000	107138	1735.71	107.138	1.73571
5	120	4	7	2	4000	74133		5	120	4	3	2	3000	107963	2169.56	107.963	2.16956
5	120	4	7	2	4000	75189		5	120	4	3	2	4000	108376	1824.88	108.376	1.82488
10	60	4	3	2	2000	76168
10	60	4	3	2	2000	78176
10	60	4	3	2	2000	78185
10	60	4	3	2	2000	76124
10	60	4	3	2	2000	79131
10	60	4	5	2	2000	73195
10	60	4	5	2	2000	73139
10	60	4	5	2	2000	72161
10	60	4	5	2	2000	72119
10	60	4	5	2	2000	73160
10	60	4	7	2	2000	72147
10	60	4	7	2	2000	73123
10	60	4	7	2	2000	74155
10	60	4	7	2	2000	74145
10	60	4	7	2	2000	72155
10	120	4	3	2	2000	78140
10	120	4	3	2	2000	79321
10	120	4	3	2	2000	75120
10	120	4	3	2	2000	80134
10	120	4	3	2	2000	78144
10	120	4	5	2	2000	74180
10	120	4	5	2	2000	74145
10	120	4	5	2	2000	74142
10	120	4	5	2	2000	71220
10	120	4	5	2	2000	74194
10	120	4	7	2	2000	73166
10	120	4	7	2	2000	72129
10	120	4	7	2	2000	72183
10	120	4	7	2	2000	71134
10	120	4	7	2	2000	74124
10	60	4	3	2	3000	79130
10	60	4	3	2	3000	78142
10	60	4	3	2	3000	79145
10	60	4	3	2	3000	81140
10	60	4	3	2	3000	80129
10	60	4	5	2	3000	73176
10	60	4	5	2	3000	73138
10	60	4	5	2	3000	72142
10	60	4	5	2	3000	77178
10	60	4	5	2	3000	73151
10	60	4	7	2	3000	75166
10	60	4	7	2	3000	75152
10	60	4	7	2	3000	76153
10	60	4	7	2	3000	74137
10	60	4	7	2	3000	73140
10	120	4	3	2	3000	79163
10	120	4	3	2	3000	76131
10	120	4	3	2	3000	77166
10	120	4	3	2	3000	79131
10	120	4	3	2	3000	77163
10	120	4	5	2	3000	73148
10	120	4	5	2	3000	73144
10	120	4	5	2	3000	72149
10	120	4	5	2	3000	73162
10	120	4	5	2	3000	73149
10	120	4	7	2	3000	76214
10	120	4	7	2	3000	74195
10	120	4	7	2	3000	76280
10	120	4	7	2	3000	74156
10	120	4	7	2	3000	76154
10	60	4	3	2	4000	79186
10	60	4	3	2	4000	80135
10	60	4	3	2	4000	76144
10	60	4	3	2	4000	80126
10	60	4	3	2	4000	80155
10	60	4	5	2	4000	78137
10	60	4	5	2	4000	75169
10	60	4	5	2	4000	73157
10	60	4	5	2	4000	72195
10	60	4	5	2	4000	77131
10	60	4	7	2	4000	73158
10	60	4	7	2	4000	77135
10	60	4	7	2	4000	76147
10	60	4	7	2	4000	73148
10	60	4	7	2	4000	74157
10	120	4	3	2	4000	78138
10	120	4	3	2	4000	79140
10	120	4	3	2	4000	77215
10	120	4	3	2	4000	79123
10	120	4	3	2	4000	81147
10	120	4	5	2	4000	74179
10	120	4	5	2	4000	74134
10	120	4	5	2	4000	78133
10	120	4	5	2	4000	74179
10	120	4	5	2	4000	75146
10	120	4	7	2	4000	77152
10	120	4	7	2	4000	72182
10	120	4	7	2	4000	75125
10	120	4	7	2	4000	74139
10	120	4	7	2	4000	74147
15	60	4	3	2	2000	74123
15	60	4	3	2	2000	74154
15	60	4	3	2	2000	74132
15	60	4	3	2	2000	74137
15	60	4	3	2	2000	74149
15	60	4	5	2	2000	74111
15	60	4	5	2	2000	73150
15	60	4	5	2	2000	73139
15	60	4	5	2	2000	76134
15	60	4	5	2	2000	73123
15	60	4	7	2	2000	73136
15	60	4	7	2	2000	73125
15	60	4	7	2	2000	74156
15	60	4	7	2	2000	72155
15	60	4	7	2	2000	76172
15	120	4	3	2	2000	73143
15	120	4	3	2	2000	73221
15	120	4	3	2	2000	74213
15	120	4	3	2	2000	74215
15	120	4	3	2	2000	74151
15	120	4	5	2	2000	73140
15	120	4	5	2	2000	76166
15	120	4	5	2	2000	72161
15	120	4	5	2	2000	74140
15	120	4	5	2	2000	75154
15	120	4	7	2	2000	74136
15	120	4	7	2	2000	72142
15	120	4	7	2	2000	76141
15	120	4	7	2	2000	73143
15	120	4	7	2	2000	75151
15	60	4	3	2	3000	75133
15	60	4	3	2	3000	74130
15	60	4	3	2	3000	72147
15	60	4	3	2	3000	75160
15	60	4	3	2	3000	74158
15	60	4	5	2	3000	73161
15	60	4	5	2	3000	72123
15	60	4	5	2	3000	73157
15	60	4	5	2	3000	74111
15	60	4	5	2	3000	73129
15	60	4	7	2	3000	75146
15	60	4	7	2	3000	77190
15	60	4	7	2	3000	73146
15	60	4	7	2	3000	74139
15	60	4	7	2	3000	72130
15	120	4	3	2	3000	75147
15	120	4	3	2	3000	74125
15	120	4	3	2	3000	74127
15	120	4	3	2	3000	74140
15	120	4	3	2	3000	76136
15	120	4	5	2	3000	75138
15	120	4	5	2	3000	74134
15	120	4	5	2	3000	75147
15	120	4	5	2	3000	73138
15	120	4	5	2	3000	76167
15	120	4	7	2	3000	76135
15	120	4	7	2	3000	74140
15	120	4	7	2	3000	73160
15	120	4	7	2	3000	75120
15	120	4	7	2	3000	74128
15	60	4	3	2	4000	75144
15	60	4	3	2	4000	75183
15	60	4	3	2	4000	76193
15	60	4	3	2	4000	75151
15	60	4	3	2	4000	77202
15	60	4	5	2	4000	73137
15	60	4	5	2	4000	72144
15	60	4	5	2	4000	73164
15	60	4	5	2	4000	73145
15	60	4	5	2	4000	76172
15	60	4	7	2	4000	75141
15	60	4	7	2	4000	74168
15	60	4	7	2	4000	76145
15	60	4	7	2	4000	74134
15	60	4	7	2	4000	76165
15	120	4	3	2	4000	75130
15	120	4	3	2	4000	78122
15	120	4	3	2	4000	74130
15	120	4	3	2	4000	74194
15	120	4	3	2	4000	77151
15	120	4	5	2	4000	75150
15	120	4	5	2	4000	78197
15	120	4	5	2	4000	73136
15	120	4	5	2	4000	75190
15	120	4	5	2	4000	73153
15	120	4	7	2	4000	73132
15	120	4	7	2	4000	77144
15	120	4	7	2	4000	75131
15	120	4	7	2	4000	75153
15	120	4	7	2	4000	74134
20	60	4	3	2	2000	73202
20	60	4	3	2	2000	71127
20	60	4	3	2	2000	72151
20	60	4	3	2	2000	75143
20	60	4	3	2	2000	74139
20	60	4	5	2	2000	72137
20	60	4	5	2	2000	74156
20	60	4	5	2	2000	72148
20	60	4	5	2	2000	73129
20	60	4	5	2	2000	72153
20	60	4	7	2	2000	73128
20	60	4	7	2	2000	75143
20	60	4	7	2	2000	72138
20	60	4	7	2	2000	73160
20	60	4	7	2	2000	77140
20	120	4	3	2	2000	73119
20	120	4	3	2	2000	73128
20	120	4	3	2	2000	75133
20	120	4	3	2	2000	75176
20	120	4	3	2	2000	74153
20	120	4	5	2	2000	75138
20	120	4	5	2	2000	78158
20	120	4	5	2	2000	73148
20	120	4	5	2	2000	75153
20	120	4	5	2	2000	75167
20	120	4	7	2	2000	76130
20	120	4	7	2	2000	76159
20	120	4	7	2	2000	73137
20	120	4	7	2	2000	74166
20	120	4	7	2	2000	75147
20	60	4	3	2	3000	75145
20	60	4	3	2	3000	78173
20	60	4	3	2	3000	76152
20	60	4	3	2	3000	76158
20	60	4	3	2	3000	74162
20	60	4	5	2	3000	74135
20	60	4	5	2	3000	75160
20	60	4	5	2	3000	72147
20	60	4	5	2	3000	72156
20	60	4	5	2	3000	74136
20	60	4	7	2	3000	78151
20	60	4	7	2	3000	75123
20	60	4	7	2	3000	75160
20	60	4	7	2	3000	76141
20	60	4	7	2	3000	75130
20	120	4	3	2	3000	75114
20	120	4	3	2	3000	75144
20	120	4	3	2	3000	78137
20	120	4	3	2	3000	74123
20	120	4	3	2	3000	75170
20	120	4	5	2	3000	76166
20	120	4	5	2	3000	73129
20	120	4	5	2	3000	75146
20	120	4	5	2	3000	74146
20	120	4	5	2	3000	74146
20	120	4	7	2	3000	75125
20	120	4	7	2	3000	75191
20	120	4	7	2	3000	76149
20	120	4	7	2	3000	75128
20	120	4	7	2	3000	75175
20	60	4	3	2	4000	77137
20	60	4	3	2	4000	76142
20	60	4	3	2	4000	74126
20	60	4	3	2	4000	75207
20	60	4	3	2	4000	74157
20	60	4	5	2	4000	75134
20	60	4	5	2	4000	76134
20	60	4	5	2	4000	73176
20	60	4	5	2	4000	79140
20	60	4	5	2	4000	77132
20	60	4	7	2	4000	75153
20	60	4	7	2	4000	75143
20	60	4	7	2	4000	74154
20	60	4	7	2	4000	74190
20	60	4	7	2	4000	82138
20	120	4	3	2	4000	76129
20	120	4	3	2	4000	76157
20	120	4	3	2	4000	76130
20	120	4	3	2	4000	76176
20	120	4	3	2	4000	76113
20	120	4	5	2	4000	81152
20	120	4	5	2	4000	77134
20	120	4	5	2	4000	76206
20	120	4	5	2	4000	76146
20	120	4	5	2	4000	75184
20	120	4	7	2	4000	76145
20	120	4	7	2	4000	78124
20	120	4	7	2	4000	75177
20	120	4	7	2	4000	77138
20	120	4	7	2	4000	76134
25	60	4	3	2	2000	73129
25	60	4	3	2	2000	72192
25	60	4	3	2	2000	73127
25	60	4	3	2	2000	73138
25	60	4	3	2	2000	73143
25	60	4	5	2	2000	76114
25	60	4	5	2	2000	74144
25	60	4	5	2	2000	73146
25	60	4	5	2	2000	73147
25	60	4	5	2	2000	76151
25	60	4	7	2	2000	74178
25	60	4	7	2	2000	76152
25	60	4	7	2	2000	74164
25	60	4	7	2	2000	73136
25	60	4	7	2	2000	81145
25	120	4	3	2	2000	75129
25	120	4	3	2	2000	76156
25	120	4	3	2	2000	72134
25	120	4	3	2	2000	73163
25	120	4	3	2	2000	75138
25	120	4	5	2	2000	74156
25	120	4	5	2	2000	77155
25	120	4	5	2	2000	76123
25	120	4	5	2	2000	74117
25	120	4	5	2	2000	73132
25	120	4	7	2	2000	74175
25	120	4	7	2	2000	74135
25	120	4	7	2	2000	77144
25	120	4	7	2	2000	78134
25	120	4	7	2	2000	78154
25	60	4	3	2	3000	72181
25	60	4	3	2	3000	75139
25	60	4	3	2	3000	75137
25	60	4	3	2	3000	74168
25	60	4	3	2	3000	75145
25	60	4	5	2	3000	77155
25	60	4	5	2	3000	75147
25	60	4	5	2	3000	74133
25	60	4	5	2	3000	72131
25	60	4	5	2	3000	74190
25	60	4	7	2	3000	76140
25	60	4	7	2	3000	74147
25	60	4	7	2	3000	76165
25	60	4	7	2	3000	74163
25	60	4	7	2	3000	72251
25	120	4	3	2	3000	73124
25	120	4	3	2	3000	78134
25	120	4	3	2	3000	75157
25	120	4	3	2	3000	77138
25	120	4	3	2	3000	75148
25	120	4	5	2	3000	76156
25	120	4	5	2	3000	77177
25	120	4	5	2	3000	78170
25	120	4	5	2	3000	75149
25	120	4	5	2	3000	75185
25	120	4	7	2	3000	78149
25	120	4	7	2	3000	76207
25	120	4	7	2	3000	75145
25	120	4	7	2	3000	78129
25	120	4	7	2	3000	75149
25	60	4	3	2	4000	77146
25	60	4	3	2	4000	75143
25	60	4	3	2	4000	73144
25	60	4	3	2	4000	77137
25	60	4	3	2	4000	77139
25	60	4	5	2	4000	77137
25	60	4	5	2	4000	73128
25	60	4	5	2	4000	77147
25	60	4	5	2	4000	76144
25	60	4	5	2	4000	74147
25	60	4	7	2	4000	76228
25	60	4	7	2	4000	75148
25	60	4	7	2	4000	76132
25	60	4	7	2	4000	76143
25	60	4	7	2	4000	78145
25	120	4	3	2	4000	75124
25	120	4	3	2	4000	75133
25	120	4	3	2	4000	76146
25	120	4	3	2	4000	75164
25	120	4	3	2	4000	76140
25	120	4	5	2	4000	76121
25	120	4	5	2	4000	78165
25	120	4	5	2	4000	78149
25	120	4	5	2	4000	77162
25	120	4	5	2	4000	75128
25	120	4	7	2	4000	81305
25	120	4	7	2	4000	78143
25	120	4	7	2	4000	78138
25	120	4	7	2	4000	79135
25	120	4	7	2	4000	86145
