# Supplementary material for: Scalable preprocessing of high volume environmental acoustic data for bioacoustic monitoring
Source: PLoS One. 2018 Aug 3;13(8):e0201542. doi: 10.1371/journal.pone.0201542 (PMC6075764; doi:10.1371/journal.pone.0201542)
Supplement: S1 File — (ZIP) [file pone.0201542.s001.zip › ForPLOSOne/CPUOutputFinal.xlsx]

## Sheet: CPUOutputServer_70
Reported Time (s)	Actual Time (s)	CPU Usage	RAM Usage	Slave ID	Processing Start Time
74	4	0.998	0.101184	Server	70
82	12	0.998	0.180928	Server	70
91	21	0.864	0.191578	Server	70
99	29	0.917	0.193787	Server	70
107	37	0.846	0.194923	Server	70
115	45	0.87	0.196608	Server	70
123	53	0.903	0.196988	Server	70
132	62	0.873	0.197535	Server	70
140	70	0.89	0.197333	Server	70
42	0	0.356	0.0150048	1	42
50	8	0.889	0.100816	1	42
58	16	0.867	0.10207	1	42
66	24	0.861	0.106328	1	42
74	32	0.807	0.106629	1	42
83	41	0.879	0.108489	1	42
91	49	0.875	0.109268	1	42
99	57	0.907	0.109726	1	42
107	65	0.862	0.114145	1	42
116	74	0.902	0.115269	1	42
58	8	0.872	0.102382	2	50
66	16	0.671	0.10469	2	50
74	24	0.903	0.106559	2	50
82	32	0.895	0.108999	2	50
91	41	0.881	0.109238	2	50
99	49	0.892	0.109043	2	50
107	57	0.892	0.110239	2	50
115	65	0.906	0.112658	2	50
124	74	0.903	0.112716	2	50
66	6	0.8	0.100276	3	60
74	14	0.89	0.105011	3	60
82	22	0.795	0.105326	3	60
90	30	0.894	0.109453	3	60
99	39	0.892	0.110229	3	60
107	47	0.886	0.110142	3	60
115	55	0.901	0.11209	3	60
123	63	0.872	0.11204	3	60
132	72	0.86	0.113676	3	60
