# Supplementary material for: Scalable preprocessing of high volume environmental acoustic data for bioacoustic monitoring
Source: PLoS One. 2018 Aug 3;13(8):e0201542. doi: 10.1371/journal.pone.0201542 (PMC6075764; doi:10.1371/journal.pone.0201542)
Supplement: S1 File — (ZIP) [file pone.0201542.s001.zip › ForPLOSOne/DistributedTest.xlsx]

## Sheet: timeTest1Large55
CPUS	Execution Time (ms)	Execution Time (s)			CPUs	Average time (s)	Improvement over 1CPU	Std. Deviation Improv. Rate	Std. Deviation Exec Time	Improve. Rate/Change in CPUs
1	920114	920.114			1	896.646	1	0.0229205	14.5321
1	885037	885.037			2	526.009	1.70462	0.0299647	6.10315	0.85231
1	884039	884.039			4	262.254	3.41899	0.0556768	1.42148	1.00286
1	897019	897.019			8	135.557	6.61453	0.108171	1.95733	0.967321
1	897019	897.019			12	95.1594	9.42256	0.154007	1.89515	0.949684
2	534648	534.648			16	73.192	12.2506	0.200193	1.87452	0.9751
2	525402	525.402			24	51.6658	17.3547	0.281506	0.592693	0.94443
2	523491	523.491			32	41.199	21.7638	0.353338	0.853493	0.94054
2	520495	520.495				Master + 1 Large	Master + 2 Med	Master + 4 Small	Master
4	264289	264.289				135.557	139.715	156.113	262.254
4	261327	261.327				1.95733	2.40587	6.2789	1.42148
4	261221	261.221				48.3108	23.3627	10.1182
4	261214	261.214
4	263220	263.22	2 Meds	4 Small
8	138166	138.166	141474	154415
8	136152	136.152	139221	153304
8	134144	134.144	142425	153331
8	136172	136.172	136216	152252
8	133151	133.151	139238	167261
12	97238	97.238
12	94120	94.12
12	94149	94.149
12	97138	97.138
12	93152	93.152
16	75182	75.182
16	72132	72.132
16	71267	71.267
16	75234	75.234
16	72145	72.145
24	52171	52.171
24	52187	52.187
24	51149	51.149
24	51156	51.156
32	41312	41.312
32	40133	40.133
32	42215	42.215
32	41136	41.136
