# Supplementary material for: Scalable preprocessing of high volume environmental acoustic data for bioacoustic monitoring
Source: PLoS One. 2018 Aug 3;13(8):e0201542. doi: 10.1371/journal.pone.0201542 (PMC6075764; doi:10.1371/journal.pone.0201542)
Supplement: S1 File — (ZIP) [file pone.0201542.s001.zip › ForPLOSOne/LoadBalanceFinal.xlsx]

## Sheet: LoadBalance4Smalls
#	Master	Slave 1	Slave 2	Slave 3	Slave 4
4Smalls	328	98	84	105	105
	343	91	84	104	98
	335	84	91	112	98
	328	105	84	91	112
	335	105	98	98	84
	333.8	96.6	88.2	102	99.4
	6.22093	9.12688	6.26099	7.90569	10.3827
3Large	258	217	245
	230	245	245
	230	266	224
	238	242	240
	223	259	238
	235.8	245.8	238.4
	13.4981	18.8865	8.61974
2Meds	328	203	189
	329	202	189
	349	175	196
	342	210	168
	335	189	196
	336.6	195.8	187.6
	8.90505	13.8816	11.5022
2Large	335	385
	335	385
	349	371
	349	371
	370	350
	347.6	372.4
	14.3457	14.3457
4Large	181	175	196	168
	182	182	182	174
	190	173	182	175
	182	168	195	175
	188	175	189	168
	184.6	174.6	188.8	172
	4.09878	5.02991	6.76018	3.67423
