# Supplementary material for: Scalable preprocessing of high volume environmental acoustic data for bioacoustic monitoring
Source: PLoS One. 2018 Aug 3;13(8):e0201542. doi: 10.1371/journal.pone.0201542 (PMC6075764; doi:10.1371/journal.pone.0201542)
Supplement: S1 File — (ZIP) [file pone.0201542.s001.zip › ForPLOSOne/Process Timings.xlsx]

## Sheet: timings
Split Length	Split Time	Downsample Time	HPF Time	FFT Time	Rain Filter Time	Cicada Detect Time	Cicada Filter Time	Silence Time	MMSE STSA Time	Rain	Cicadas	Silence Detected	Averages	Split	Downsample	HPF	FFT	Rain Filter	Cicada Detect	Cicada Filter	Silence Detect	MMSE STSA
5	7854	10032	86740	71337	41173	30760	104433	11119	1020390	1735	1785	575	5 Secs	7.853	10.1842	86.6348	72.3866	41.109	30.4686	103.483	10.5786	1020.57	1735	1785	578	5
5	7395	10810	86498	71827	41197	30481	103452	10385	1014811	1735	1785	580	10 Secs	7.9494	9.5864	47.7866	71.9714	40.4558	31.5832	64.2984	10.2218	1002.65	1740	1790	581	10
5	7853	10151	86701	71844	40944	30441	103288	10196	1016999	1735	1785	580	15 Secs	8.131	9.303	34.7926	71.8994	39.8608	32.0426	51.9424	10.0896	993.104	1785	1770	578	15
5	8515	10267	86480	73300	40873	30450	103268	10426	1019091	1735	1785	575	20 Secs	8.4314	9.2936	28.1584	73.1468	39.944	32.3204	45.2654	9.9568	986.916	1740	1800	588	20
5	7648	9661	86755	73625	41358	30211	102975	10767	1031551	1735	1785	580	30 Secs	9.2398	9.5692	21.674	73.213	42.6732	31.3592	37.4606	9.0776	923.212	1800	1850	566	25
10	7571	8694	47874	73717	40601	31840	64318	9819	995558	1740	1790	580	Std. Deviations
10	7749	9468	47634	71174	40212	31450	64533	10055	997487	1740	1790	580	5 Secs	0.415341	0.417279	0.134699	1.0096	0.197966	0.195277	0.558071	0.365608	6.49462	0	0	2.73861
10	7586	9256	47576	70052	40549	31528	64399	10459	1003935	1740	1790	580	10 Secs	0.48756	0.675031	0.174378	1.43945	0.204955	0.195676	0.183545	0.278882	5.98321	0	0	2.23607
10	8111	10214	47989	71983	40657	31728	64177	10457	1009652	1740	1790	580	15 Secs	0.30279	0.304465	0.176168	1.35719	0.149707	0.0765559	0.223714	0.114884	3.39476	0	0	2.73861
10	8730	10300	47860	72931	40260	31370	64065	10319	1006595	1740	1790	585	20 Secs	0.506738	0.523298	0.113308	0.554596	0.180395	0.258075	0.232749	0.145261	3.08869	0	0	7.58288
15	8243	9688	34911	73259	39909	32072	52108	9992	993507	1785	1770	580	30 Secs	0.418781	0.194482	0.0875471	0.950882	1.15744	0.605277	0.516055	0.160023	21.7803	0	0	2.23607
15	7640	9542	34998	73453	39981	32132	52161	10064	993352	1785	1770	575
15	8216	9248	34573	70624	39608	32039	51771	10221	998309	1785	1770	575
15	8455	9035	34656	71343	39851	31922	51645	10198	991076	1785	1770	580
15	8101	9002	34825	70818	39955	32048	52027	9973	989274	1785	1770	580
20	9297	9601	28133	72743	40085	32085	44995	10153	992218	1740	1800	580
20	8394	9623	28130	73330	39800	32209	45544	9870	985936	1740	1800	595
20	8276	9768	28339	73592	40140	32716	45257	9769	984701	1740	1800	590
20	7981	8580	28027	73671	39975	32439	45447	10000	984872	1740	1800	595
20	8209	8896	28163	72398	39720	32153	45084	9992	986851	1740	1800	580
30	9242	9580	21592	72219	44546	31991	38054	8896	905523	1800	1850	565
30	8541	9750	21743	74228	42877	32005	37716	8934	913602	1800	1850	565
30	9405	9488	21570	72506	41948	30946	37401	9134	923990	1800	1850	565
30	9356	9744	21705	72899	42428	31156	37474	9143	912598	1800	1850	565
30	9655	9284	21760	74213	41567	30698	36658	9281	960347	1800	1850	570
