# Supplementary material for: Scalable preprocessing of high volume environmental acoustic data for bioacoustic monitoring
Source: PLoS One. 2018 Aug 3;13(8):e0201542. doi: 10.1371/journal.pone.0201542 (PMC6075764; doi:10.1371/journal.pone.0201542)
Supplement: S1 File — (ZIP) [file pone.0201542.s001.zip › ForPLOSOne/sendSpeed.csv]

Split Length	Send Time
5	4240	4047	3670	3824	3712	3898.6	240.4262881	461.7042015
10	3448	3098	3197	3066	3093	3180.4	157.6397792	565.9665451
15	3164	2873	3245	2949	2986	3043.4	155.2652569	591.44378
20	3185	3151	2895	2968	2951	3030	129.398609	594.0594059
25	3098	3097	3073	2875	3160	3060.6	108.6337885	588.1199765
30	3337	3093	3101	3092	3239	3172.4	111.1251547	567.3937713
