# Supplementary material for: Scalable preprocessing of high volume environmental acoustic data for bioacoustic monitoring
Source: PLoS One. 2018 Aug 3;13(8):e0201542. doi: 10.1371/journal.pone.0201542 (PMC6075764; doi:10.1371/journal.pone.0201542)
Supplement: S1 File — (ZIP) [file pone.0201542.s001.zip › ForPLOSOne/SilenceTestData.csv]

Filename	Is Silence	PSD (Filtered)	SNR (Filtered)	PSD	SNR
4c77b524-1857-4550-afaa-c0ebe5e3960a_20101012-1400000031m_40s_00ms__0031m_45s_00ms.wav_processed.wav	y	0.001365016	0.805088687	0.012629633	0.281684927		50
4c77b524-1857-4550-afaa-c0ebe5e3960a_20101012-1400000031m_55s_00ms__0032m_00s_00ms.wav_processed.wav	n	0.00216442	1.277574313	0.013411878	0.323316855
4c77b524-1857-4550-afaa-c0ebe5e3960a_20101012-1400000032m_25s_00ms__0032m_30s_00ms.wav_processed.wav	n	0.001742343	0.957876715	0.013237477	0.296871498
4c77b524-1857-4550-afaa-c0ebe5e3960a_20101012-1400000033m_35s_00ms__0033m_40s_00ms.wav_processed.wav	n	0.002435608	3.095157553	0.013344767	0.491014477
4c77b524-1857-4550-afaa-c0ebe5e3960a_20101012-1400000033m_55s_00ms__0034m_00s_00ms.wav_processed.wav	n	0.003264221	8.170816765	0.013242163	1.04532417
4c77b524-1857-4550-afaa-c0ebe5e3960a_20101012-1400000034m_15s_00ms__0034m_20s_00ms.wav_processed.wav	n	0.00772803	13.15102263	0.017212537	3.827011638
4c77b524-1857-4550-afaa-c0ebe5e3960a_20101012-1400000034m_55s_00ms__0035m_00s_00ms.wav_processed.wav	n	0.001598778	3.075169778	0.012723214	0.416900186
4c77b524-1857-4550-afaa-c0ebe5e3960a_20101012-1400000036m_45s_00ms__0036m_50s_00ms.wav_processed.wav	y	0.001237088	0.572039147	0.011651329	0.269715327
4c77b524-1857-4550-afaa-c0ebe5e3960a_20101012-1400000040m_50s_00ms__0040m_55s_00ms.wav_processed.wav	n	0.004164745	10.88708212	0.014569687	0.959111707
4c77b524-1857-4550-afaa-c0ebe5e3960a_20101012-1400000045m_05s_00ms__0045m_10s_00ms.wav_processed.wav	n	0.002562734	3.720361559	0.012684773	0.709808564
4c77b524-1857-4550-afaa-c0ebe5e3960a_20101012-1400000045m_10s_00ms__0045m_15s_00ms.wav_processed.wav	n	0.011371816	10.01171537	0.019152962	4.884303493
4c77b524-1857-4550-afaa-c0ebe5e3960a_20101012-1400000045m_35s_00ms__0045m_40s_00ms.wav_processed.wav	n	0.002020714	3.378499751	0.011277057	0.476559645
4c77b524-1857-4550-afaa-c0ebe5e3960a_20101012-1400000045m_45s_00ms__0045m_50s_00ms.wav_processed.wav	n	0.001804247	2.518014629	0.011301634	0.409114887
4c77b524-1857-4550-afaa-c0ebe5e3960a_20101012-1400000046m_20s_00ms__0046m_25s_00ms.wav_processed.wav	n	0.001450731	1.183461139	0.010921099	0.285572724
4c77b524-1857-4550-afaa-c0ebe5e3960a_20101012-1400000047m_00s_00ms__0047m_05s_00ms.wav_processed.wav	n	0.001945422	3.279432214	0.010349252	0.441366385
4c77b524-1857-4550-afaa-c0ebe5e3960a_20101012-1400000048m_45s_00ms__0048m_50s_00ms.wav_processed.wav	n	0.00179958	2.524795359	0.011287626	0.412001839
4c77b524-1857-4550-afaa-c0ebe5e3960a_20101012-1400000050m_35s_00ms__0050m_40s_00ms.wav_processed.wav	n	0.00292659	13.48856709	0.011876134	0.887371362
4c77b524-1857-4550-afaa-c0ebe5e3960a_20101012-1400000050m_50s_00ms__0050m_55s_00ms.wav_processed.wav	n	0.002826546	4.102496644	0.012407139	0.738226993
4c77b524-1857-4550-afaa-c0ebe5e3960a_20101012-1400000052m_05s_00ms__0052m_10s_00ms.wav_processed.wav	y	0.001600285	1.822798542	0.011072984	0.373461606
4c77b524-1857-4550-afaa-c0ebe5e3960a_20101012-1400000053m_20s_00ms__0053m_25s_00ms.wav_processed.wav	n	0.002419907	4.37316965	0.011652644	0.533178865
4c77b524-1857-4550-afaa-c0ebe5e3960a_20101012-1400000053m_45s_00ms__0053m_50s_00ms.wav_processed.wav	y	0.001002863	0.656657209	0.010215635	0.248243917
4c77b524-1857-4550-afaa-c0ebe5e3960a_20101012-1400000054m_35s_00ms__0054m_40s_00ms.wav_processed.wav	n	0.001662974	2.750270751	0.011227345	0.390552677
4c77b524-1857-4550-afaa-c0ebe5e3960a_20101012-1400000055m_30s_00ms__0055m_35s_00ms.wav_processed.wav	n	0.002451495	4.414022451	0.011253387	0.649244576
4c77b524-1857-4550-afaa-c0ebe5e3960a_20101012-1400000056m_05s_00ms__0056m_10s_00ms.wav_processed.wav	n	0.004632818	4.438606041	0.014228805	1.017410797
4c77b524-1857-4550-afaa-c0ebe5e3960a_20101012-1400000057m_35s_00ms__0057m_40s_00ms.wav_processed.wav	n	0.002078297	3.126185343	0.010620958	0.43791527
4c77b524-1857-4550-afaa-c0ebe5e3960a_20101012-1400000058m_50s_00ms__0058m_55s_00ms.wav_processed.wav	n	0.0024571	4.477386488	0.012858145	0.812837762
4c77b524-1857-4550-afaa-c0ebe5e3960a_20101012-1400000150m_05s_00ms__0150m_10s_00ms.wav_processed.wav	y	6.98E-04	0.856036852	0.006191795	0.246312373
4c77b524-1857-4550-afaa-c0ebe5e3960a_20101012-1400000150m_10s_00ms__0150m_15s_00ms.wav_processed.wav	y	6.83E-04	1.045274185	0.006281864	0.278238439
4c77b524-1857-4550-afaa-c0ebe5e3960a_20101012-1400000154m_00s_00ms__0154m_05s_00ms.wav_processed.wav	n	0.001591423	2.389280912	0.007843116	0.529477654
4c77b524-1857-4550-afaa-c0ebe5e3960a_20101012-1400000154m_15s_00ms__0154m_20s_00ms.wav_processed.wav	n	0.001768361	3.601628677	0.008004867	0.804689644
4c77b524-1857-4550-afaa-c0ebe5e3960a_20101012-1400000155m_25s_00ms__0155m_30s_00ms.wav_processed.wav	y	8.34E-04	1.55289231	0.006625543	0.339144744
4c77b524-1857-4550-afaa-c0ebe5e3960a_20101012-1400000156m_30s_00ms__0156m_35s_00ms.wav_processed.wav	y	8.65E-04	1.056416571	0.006304824	0.273632513
4c77b524-1857-4550-afaa-c0ebe5e3960a_20101012-1400000157m_30s_00ms__0157m_35s_00ms.wav_processed.wav	y	0.001487266	4.66530078	0.007025083	0.882864142
4c77b524-1857-4550-afaa-c0ebe5e3960a_20101012-1400000157m_55s_00ms__0158m_00s_00ms.wav_processed.wav	y	9.16E-04	1.264898626	0.006866501	0.340194442
4c77b524-1857-4550-afaa-c0ebe5e3960a_20101012-1400000158m_10s_00ms__0158m_15s_00ms.wav_processed.wav	y	7.86E-04	1.544875637	0.006410921	0.299467906
4c77b524-1857-4550-afaa-c0ebe5e3960a_20101012-1400000158m_15s_00ms__0158m_20s_00ms.wav_processed.wav	n	8.33E-04	1.226155872	0.006378015	0.291949823
4c77b524-1857-4550-afaa-c0ebe5e3960a_20101012-1400000159m_30s_00ms__0159m_35s_00ms.wav_processed.wav	y	6.47E-04	0.955997325	0.006514613	0.28943692
4c77b524-1857-4550-afaa-c0ebe5e3960a_20101012-1400000160m_20s_00ms__0160m_25s_00ms.wav_processed.wav	n	0.00111659	2.912332262	0.006026795	0.423854888
4c77b524-1857-4550-afaa-c0ebe5e3960a_20101012-1400000162m_00s_00ms__0162m_05s_00ms.wav_processed.wav	n	0.001103391	1.944944825	0.006966225	0.382447151
4c77b524-1857-4550-afaa-c0ebe5e3960a_20101012-1400000162m_30s_00ms__0162m_35s_00ms.wav_processed.wav	n	0.001654233	2.719067694	0.006744871	0.510741356
4c77b524-1857-4550-afaa-c0ebe5e3960a_20101012-1400000162m_40s_00ms__0162m_45s_00ms.wav_processed.wav	y	6.09E-04	0.726556061	0.005972403	0.214407995
4c77b524-1857-4550-afaa-c0ebe5e3960a_20101012-1400000163m_45s_00ms__0163m_50s_00ms.wav_processed.wav	n	0.001506312	2.565048142	0.007542165	0.515550306
4c77b524-1857-4550-afaa-c0ebe5e3960a_20101012-1400000167m_10s_00ms__0167m_15s_00ms.wav_processed.wav	n	9.68E-04	1.984489035	0.00668881	0.338287341
4c77b524-1857-4550-afaa-c0ebe5e3960a_20101012-1400000167m_45s_00ms__0167m_50s_00ms.wav_processed.wav	y	0.001137941	1.268966373	0.00687027	0.330925155
4c77b524-1857-4550-afaa-c0ebe5e3960a_20101012-1400000168m_00s_00ms__0168m_05s_00ms.wav_processed.wav	y	0.001088403	1.173080734	0.006578927	0.302971411
4c77b524-1857-4550-afaa-c0ebe5e3960a_20101012-1400000171m_15s_00ms__0171m_20s_00ms.wav_processed.wav	n	0.001334741	2.639069474	0.007369052	0.423968261
4c77b524-1857-4550-afaa-c0ebe5e3960a_20101012-1400000171m_35s_00ms__0171m_40s_00ms.wav_processed.wav	y	8.91E-04	1.293224857	0.007149195	0.297115216
4c77b524-1857-4550-afaa-c0ebe5e3960a_20101012-1400000172m_25s_00ms__0172m_30s_00ms.wav_processed.wav	y	7.33E-04	0.904131802	0.006834447	0.248602601
4c77b524-1857-4550-afaa-c0ebe5e3960a_20101012-1400000172m_45s_00ms__0172m_50s_00ms.wav_processed.wav	y	9.99E-04	1.160484833	0.007408979	0.290611215
4c77b524-1857-4550-afaa-c0ebe5e3960a_20101012-1400000176m_05s_00ms__0176m_10s_00ms.wav_processed.wav	n	0.001221554	2.258209906	0.007144557	0.384208562
4c77b524-1857-4550-afaa-c0ebe5e3960a_20101012-1400000176m_25s_00ms__0176m_30s_00ms.wav_processed.wav	n	7.63E-04	0.980280041	0.006961347	0.257242306
4c77b524-1857-4550-afaa-c0ebe5e3960a_20101012-1400000176m_35s_00ms__0176m_40s_00ms.wav_processed.wav	y	0.00103181	1.320421044	0.007397872	0.304867761
4c77b524-1857-4550-afaa-c0ebe5e3960a_20101012-1400000179m_05s_00ms__0179m_10s_00ms.wav_processed.wav	n	8.35E-04	1.414222955	0.006864036	0.299687735
4c77b524-1857-4550-afaa-c0ebe5e3960a_20101012-1400000331m_15s_00ms__0331m_20s_00ms.wav_processed.wav	n	0.146879268	11.99524447	0.159734137	6.062103908
4c77b524-1857-4550-afaa-c0ebe5e3960a_20101012-1400000332m_05s_00ms__0332m_10s_00ms.wav_processed.wav	n	0.15026102	8.935252003	0.188826581	6.102038876
4c77b524-1857-4550-afaa-c0ebe5e3960a_20101012-1400000332m_55s_00ms__0333m_00s_00ms.wav_processed.wav	n	0.026265716	6.895603294	0.032382068	4.596585275
4c77b524-1857-4550-afaa-c0ebe5e3960a_20101012-1400000334m_30s_00ms__0334m_35s_00ms.wav_processed.wav	n	0.006311251	3.101401114	0.013677873	1.23091935
4c77b524-1857-4550-afaa-c0ebe5e3960a_20101012-1400000336m_40s_00ms__0336m_45s_00ms.wav_processed.wav	n	0.110661949	15.74988813	0.104878332	14.17961423
4c77b524-1857-4550-afaa-c0ebe5e3960a_20101012-1400000336m_55s_00ms__0337m_00s_00ms.wav_processed.wav	n	0.005110317	1.56977604	0.011002597	0.725460745
4c77b524-1857-4550-afaa-c0ebe5e3960a_20101012-1400000337m_45s_00ms__0337m_50s_00ms.wav_processed.wav	n	0.1317898	2.143871432	0.123626677	2.00524729
4c77b524-1857-4550-afaa-c0ebe5e3960a_20101012-1400000340m_10s_00ms__0340m_15s_00ms.wav_processed.wav	n	0.031660639	3.371926489	0.03494223	2.563500975
4c77b524-1857-4550-afaa-c0ebe5e3960a_20101012-1400000342m_25s_00ms__0342m_30s_00ms.wav_processed.wav	n	0.026074148	4.350373197	0.03382169	2.87883591
4c77b524-1857-4550-afaa-c0ebe5e3960a_20101012-1400000342m_50s_00ms__0342m_55s_00ms.wav_processed.wav	n	0.010528976	3.518188679	0.022021085	1.578352717
4c77b524-1857-4550-afaa-c0ebe5e3960a_20101012-1400000343m_30s_00ms__0343m_35s_00ms.wav_processed.wav	n	0.043504119	12.29332279	0.048941237	8.896311442
4c77b524-1857-4550-afaa-c0ebe5e3960a_20101012-1400000344m_40s_00ms__0344m_45s_00ms.wav_processed.wav	n	0.055368633	4.452503046	0.057772653	3.762759104
4c77b524-1857-4550-afaa-c0ebe5e3960a_20101012-1400000345m_50s_00ms__0345m_55s_00ms.wav_processed.wav	n	0.019784779	3.132299345	0.028886664	1.938674103
4c77b524-1857-4550-afaa-c0ebe5e3960a_20101012-1400000347m_40s_00ms__0347m_45s_00ms.wav_processed.wav	n	0.008692377	8.723522622	0.013682703	4.88200616
4c77b524-1857-4550-afaa-c0ebe5e3960a_20101012-1400000349m_00s_00ms__0349m_05s_00ms.wav_processed.wav	n	0.013463336	5.272907018	0.020322662	2.681679659
4c77b524-1857-4550-afaa-c0ebe5e3960a_20101012-1400000350m_15s_00ms__0350m_20s_00ms.wav_processed.wav	n	0.032351534	3.119946063	0.03485311	2.4615485
4c77b524-1857-4550-afaa-c0ebe5e3960a_20101012-1400000350m_55s_00ms__0351m_00s_00ms.wav_processed.wav	n	0.032030135	5.063374443	0.043859898	3.733916439
4c77b524-1857-4550-afaa-c0ebe5e3960a_20101012-1400000353m_45s_00ms__0353m_50s_00ms.wav_processed.wav	n	0.004870278	4.120154487	0.017482197	1.945494403
4c77b524-1857-4550-afaa-c0ebe5e3960a_20101012-1400000354m_55s_00ms__0355m_00s_00ms.wav_processed.wav	n	0.798106693	11.27055195	0.703432411	11.09700021
4c77b524-1857-4550-afaa-c0ebe5e3960a_20101012-1400000355m_25s_00ms__0355m_30s_00ms.wav_processed.wav	n	0.027281184	5.592639405	0.034881393	3.326934617
4c77b524-1857-4550-afaa-c0ebe5e3960a_20101012-1400000355m_45s_00ms__0355m_50s_00ms.wav_processed.wav	n	0.023481544	27.80379312	0.036745588	16.26535081
4c77b524-1857-4550-afaa-c0ebe5e3960a_20101012-1400000356m_50s_00ms__0356m_55s_00ms.wav_processed.wav	n	0.003634364	5.153070409	0.00814099	1.599783411
4c77b524-1857-4550-afaa-c0ebe5e3960a_20101012-1400000359m_00s_00ms__0359m_05s_00ms.wav_processed.wav	n	0.045755398	1.94139553	0.048943646	1.578303894
4c77b524-1857-4550-afaa-c0ebe5e3960a_20101012-1400000359m_20s_00ms__0359m_25s_00ms.wav_processed.wav	n	0.001549571	4.765401494	0.006290243	0.938724746
4c77b524-1857-4550-afaa-c0ebe5e3960a_20101012-1400000480m_00s_00ms__0480m_05s_00ms.wav_processed.wav	n	0.029832738	10.72694557	0.030100304	9.165257648
4c77b524-1857-4550-afaa-c0ebe5e3960a_20101012-1400000480m_05s_00ms__0480m_10s_00ms.wav_processed.wav	n	0.038816243	5.041246267	0.038655927	4.322108207
4c77b524-1857-4550-afaa-c0ebe5e3960a_20101012-1400000480m_10s_00ms__0480m_15s_00ms.wav_processed.wav	n	0.016933169	5.094343686	0.020680101	3.589019681
4c77b524-1857-4550-afaa-c0ebe5e3960a_20101012-1400000482m_10s_00ms__0482m_15s_00ms.wav_processed.wav	n	0.008631128	10.56896392	0.012023189	6.031396754
4c77b524-1857-4550-afaa-c0ebe5e3960a_20101012-1400000484m_00s_00ms__0484m_05s_00ms.wav_processed.wav	n	0.001027925	1.451749877	0.006195965	0.389244117
4c77b524-1857-4550-afaa-c0ebe5e3960a_20101012-1400000484m_20s_00ms__0484m_25s_00ms.wav_processed.wav	n	0.011476182	12.32447609	0.018910581	8.596318573
4c77b524-1857-4550-afaa-c0ebe5e3960a_20101012-1400000485m_10s_00ms__0485m_15s_00ms.wav_processed.wav	n	0.012714904	2.605889752	0.018580078	1.919794349
4c77b524-1857-4550-afaa-c0ebe5e3960a_20101012-1400000485m_45s_00ms__0485m_50s_00ms.wav_processed.wav	n	0.039917022	2.723342974	0.059156254	1.610383428
4c77b524-1857-4550-afaa-c0ebe5e3960a_20101012-1400000486m_25s_00ms__0486m_30s_00ms.wav_processed.wav	n	0.053702149	2.80355504	0.057296682	2.361333149
4c77b524-1857-4550-afaa-c0ebe5e3960a_20101012-1400000487m_35s_00ms__0487m_40s_00ms.wav_processed.wav	n	0.011106298	5.130796439	0.014543902	3.162160667
4c77b524-1857-4550-afaa-c0ebe5e3960a_20101012-1400000488m_30s_00ms__0488m_35s_00ms.wav_processed.wav	n	0.003191915	1.821043766	0.008621488	0.704756309
4c77b524-1857-4550-afaa-c0ebe5e3960a_20101012-1400000489m_00s_00ms__0489m_05s_00ms.wav_processed.wav	n	0.014024421	2.17702362	0.022188589	1.171227684
4c77b524-1857-4550-afaa-c0ebe5e3960a_20101012-1400000489m_25s_00ms__0489m_30s_00ms.wav_processed.wav	n	0.005345669	6.457154587	0.009393723	2.699118414
4c77b524-1857-4550-afaa-c0ebe5e3960a_20101012-1400000489m_35s_00ms__0489m_40s_00ms.wav_processed.wav	n	0.010710288	12.05823768	0.01408224	6.934914499
4c77b524-1857-4550-afaa-c0ebe5e3960a_20101012-1400000492m_10s_00ms__0492m_15s_00ms.wav_processed.wav	n	0.005106157	2.789678974	0.009385563	1.38856591
4c77b524-1857-4550-afaa-c0ebe5e3960a_20101012-1400000493m_10s_00ms__0493m_15s_00ms.wav_processed.wav	n	0.001739327	2.031216755	0.006285136	0.5906003
4c77b524-1857-4550-afaa-c0ebe5e3960a_20101012-1400000494m_10s_00ms__0494m_15s_00ms.wav_processed.wav	y	4.42E-04	1.190963114	0.004340431	0.198337145
4c77b524-1857-4550-afaa-c0ebe5e3960a_20101012-1400000494m_25s_00ms__0494m_30s_00ms.wav_processed.wav	y	7.06E-04	0.733936973	0.005756129	0.207120675
4c77b524-1857-4550-afaa-c0ebe5e3960a_20101012-1400000494m_45s_00ms__0494m_50s_00ms.wav_processed.wav	n	0.001629262	8.424591443	0.006339479	0.809093678
4c77b524-1857-4550-afaa-c0ebe5e3960a_20101012-1400000496m_25s_00ms__0496m_30s_00ms.wav_processed.wav	n	5.65E-04	1.67795351	0.004580758	0.258264905
4c77b524-1857-4550-afaa-c0ebe5e3960a_20101012-1400000496m_35s_00ms__0496m_40s_00ms.wav_processed.wav	n	0.006532977	2.838260724	0.012002328	1.390795283
4c77b524-1857-4550-afaa-c0ebe5e3960a_20101012-1400000496m_45s_00ms__0496m_50s_00ms.wav_processed.wav	n	0.012038469	3.481564778	0.016115801	2.251097919
4c77b524-1857-4550-afaa-c0ebe5e3960a_20101012-1400000496m_50s_00ms__0496m_55s_00ms.wav_processed.wav	n	0.002628601	6.111647891	0.00662995	1.651440006
4c77b524-1857-4550-afaa-c0ebe5e3960a_20101012-1400000498m_35s_00ms__0498m_40s_00ms.wav_processed.wav	n	0.001367677	1.4946465	0.005917703	0.369948436
4c77b524-1857-4550-afaa-c0ebe5e3960a_20101012-1400000499m_00s_00ms__0499m_05s_00ms.wav_processed.wav	n	0.001896928	1.722441108	0.006638871	0.542905331
4c77b524-1857-4550-afaa-c0ebe5e3960a_20101012-1400000500m_25s_00ms__0500m_30s_00ms.wav_processed.wav	n	0.005854381	3.908360239	0.014391928	3.203675375
4c77b524-1857-4550-afaa-c0ebe5e3960a_20101012-1400000500m_40s_00ms__0500m_45s_00ms.wav_processed.wav	n	0.036417021	10.28644114	0.036177656	8.936633254
4c77b524-1857-4550-afaa-c0ebe5e3960a_20101012-1400000501m_00s_00ms__0501m_05s_00ms.wav_processed.wav	n	0.036144031	8.776105978	0.036471772	7.484318649
4c77b524-1857-4550-afaa-c0ebe5e3960a_20101012-1400000501m_15s_00ms__0501m_20s_00ms.wav_processed.wav	n	0.034273633	17.37004111	0.036330189	12.56366677
4c77b524-1857-4550-afaa-c0ebe5e3960a_20101012-1400000503m_10s_00ms__0503m_15s_00ms.wav_processed.wav	n	0.170400526	1.810743544	0.155229859	1.69903034
4c77b524-1857-4550-afaa-c0ebe5e3960a_20101012-1400000503m_40s_00ms__0503m_45s_00ms.wav_processed.wav	n	0.01810947	11.1679099	0.019924309	8.73924861
4c77b524-1857-4550-afaa-c0ebe5e3960a_20101012-1400000503m_55s_00ms__0504m_00s_00ms.wav_processed.wav	n	0.04448811	8.695595818	0.043025519	7.854685387
4c77b524-1857-4550-afaa-c0ebe5e3960a_20101012-1400000504m_10s_00ms__0504m_15s_00ms.wav_processed.wav	n	0.005736923	4.16068797	0.009878458	2.020370002
4c77b524-1857-4550-afaa-c0ebe5e3960a_20101012-1400000505m_05s_00ms__0505m_10s_00ms.wav_processed.wav	n	7.40E-04	1.719786098	0.004643959	0.309884028
4c77b524-1857-4550-afaa-c0ebe5e3960a_20101012-1400000505m_10s_00ms__0505m_15s_00ms.wav_processed.wav	n	6.63E-04	2.421106816	0.00438101	0.368019536
4c77b524-1857-4550-afaa-c0ebe5e3960a_20101012-1400000505m_35s_00ms__0505m_40s_00ms.wav_processed.wav	n	4.54E-04	1.270035116	0.004124333	0.199187082
4c77b524-1857-4550-afaa-c0ebe5e3960a_20101012-1400000505m_40s_00ms__0505m_45s_00ms.wav_processed.wav	n	7.05E-04	2.536083625	0.004664115	0.37877058
4c77b524-1857-4550-afaa-c0ebe5e3960a_20101012-1400000505m_55s_00ms__0506m_00s_00ms.wav_processed.wav	n	6.83E-04	1.466489013	0.005119489	0.272097091
4c77b524-1857-4550-afaa-c0ebe5e3960a_20101012-1400000507m_05s_00ms__0507m_10s_00ms.wav_processed.wav	n	0.008035925	3.495106416	0.018175811	1.2586602
4c77b524-1857-4550-afaa-c0ebe5e3960a_20101012-1400000508m_00s_00ms__0508m_05s_00ms.wav_processed.wav	n	0.005495818	6.935185736	0.009060967	3.523176289
4c77b524-1857-4550-afaa-c0ebe5e3960a_20101012-1400000508m_15s_00ms__0508m_20s_00ms.wav_processed.wav	n	0.077398993	5.662790001	0.071865365	5.272690373
4c77b524-1857-4550-afaa-c0ebe5e3960a_20101012-1400000509m_20s_00ms__0509m_25s_00ms.wav_processed.wav	n	0.047528745	7.272746128	0.046545558	6.24649577
4c77b524-1857-4550-afaa-c0ebe5e3960a_20101012-1400000600m_55s_00ms__0601m_00s_00ms.wav_processed.wav	n	0.001303214	2.003530043	0.009943594	0.274537468
4c77b524-1857-4550-afaa-c0ebe5e3960a_20101012-1400000601m_00s_00ms__0601m_05s_00ms.wav_processed.wav	n	0.001182237	3.953769191	0.008374511	0.30738533
4c77b524-1857-4550-afaa-c0ebe5e3960a_20101012-1400000603m_35s_00ms__0603m_40s_00ms.wav_processed.wav	n	0.006261386	2.083340564	0.038495733	0.33041334
4c77b524-1857-4550-afaa-c0ebe5e3960a_20101012-1400000604m_45s_00ms__0604m_50s_00ms.wav_processed.wav	n	0.003645827	6.077144074	0.01012617	1.359249826
4c77b524-1857-4550-afaa-c0ebe5e3960a_20101012-1400000607m_20s_00ms__0607m_25s_00ms.wav_processed.wav	n	0.004616879	14.08357997	0.01292562	2.203942181
4c77b524-1857-4550-afaa-c0ebe5e3960a_20101012-1400000608m_45s_00ms__0608m_50s_00ms.wav_processed.wav	n	0.033764622	3.218257922	0.038568697	2.317382446
4c77b524-1857-4550-afaa-c0ebe5e3960a_20101012-1400000610m_20s_00ms__0610m_25s_00ms.wav_processed.wav	n	0.045820774	2.901272636	0.058015644	1.922066584
4c77b524-1857-4550-afaa-c0ebe5e3960a_20101012-1400000611m_20s_00ms__0611m_25s_00ms.wav_processed.wav	n	0.003354406	3.574666996	0.011940248	1.310083048
4c77b524-1857-4550-afaa-c0ebe5e3960a_20101012-1400000611m_25s_00ms__0611m_30s_00ms.wav_processed.wav	n	0.002589886	2.619953129	0.014043893	1.874953834
4c77b524-1857-4550-afaa-c0ebe5e3960a_20101012-1400000611m_40s_00ms__0611m_45s_00ms.wav_processed.wav	n	0.003238051	1.805327176	0.014319202	0.580005325
4c77b524-1857-4550-afaa-c0ebe5e3960a_20101012-1400000611m_45s_00ms__0611m_50s_00ms.wav_processed.wav	n	0.009374869	4.04083829	0.025166899	1.349392589
4c77b524-1857-4550-afaa-c0ebe5e3960a_20101012-1400000613m_05s_00ms__0613m_10s_00ms.wav_processed.wav	n	0.011094776	43.8519837	0.028903687	6.194927957
4c77b524-1857-4550-afaa-c0ebe5e3960a_20101012-1400000614m_25s_00ms__0614m_30s_00ms.wav_processed.wav	n	0.007895732	1.745549796	0.024428244	0.628120661
4c77b524-1857-4550-afaa-c0ebe5e3960a_20101012-1400000614m_50s_00ms__0614m_55s_00ms.wav_processed.wav	n	0.010605342	3.23147192	0.038882434	0.746554601
4c77b524-1857-4550-afaa-c0ebe5e3960a_20101012-1400000615m_20s_00ms__0615m_25s_00ms.wav_processed.wav	n	0.00754021	13.46657023	0.024489262	1.229203128
4c77b524-1857-4550-afaa-c0ebe5e3960a_20101012-1400000616m_55s_00ms__0617m_00s_00ms.wav_processed.wav	n	0.004988663	9.114955014	0.025590213	0.467210698
4c77b524-1857-4550-afaa-c0ebe5e3960a_20101012-1400000617m_15s_00ms__0617m_20s_00ms.wav_processed.wav	n	0.025260522	1.918256975	0.038773133	1.113904536
4c77b524-1857-4550-afaa-c0ebe5e3960a_20101012-1400000617m_20s_00ms__0617m_25s_00ms.wav_processed.wav	y	0.001547112	0.92441371	0.018108085	0.363101393
4c77b524-1857-4550-afaa-c0ebe5e3960a_20101012-1400000618m_35s_00ms__0618m_40s_00ms.wav_processed.wav	n	0.031102644	10.66208208	0.033642048	8.536191145
4c77b524-1857-4550-afaa-c0ebe5e3960a_20101012-1400000619m_30s_00ms__0619m_35s_00ms.wav_processed.wav	n	0.002929209	0.561905248	0.010436495	0.237072272
4c77b524-1857-4550-afaa-c0ebe5e3960a_20101012-1400000620m_45s_00ms__0620m_50s_00ms.wav_processed.wav	n	0.003828518	2.797720352	0.020410732	0.906263841
4c77b524-1857-4550-afaa-c0ebe5e3960a_20101012-1400000624m_00s_00ms__0624m_05s_00ms.wav_processed.wav	n	0.001038903	0.514059811	0.009722376	0.1715375
4c77b524-1857-4550-afaa-c0ebe5e3960a_20101012-1400000624m_25s_00ms__0624m_30s_00ms.wav_processed.wav	y	0.001123753	0.286216768	0.016190978	0.133077291
4c77b524-1857-4550-afaa-c0ebe5e3960a_20101012-1400000624m_40s_00ms__0624m_45s_00ms.wav_processed.wav	n	0.001353284	0.528197822	0.017527704	0.158480925
4c77b524-1857-4550-afaa-c0ebe5e3960a_20101012-1400000625m_20s_00ms__0625m_25s_00ms.wav_processed.wav	n	0.001465167	1.278792309	0.009132419	0.259936835
4c77b524-1857-4550-afaa-c0ebe5e3960a_20101012-1400000626m_25s_00ms__0626m_30s_00ms.wav_processed.wav	n	5.279802269	1.428307003	4.594881693	1.421096686
4c77b524-1857-4550-afaa-c0ebe5e3960a_20101012-1400000628m_15s_00ms__0628m_20s_00ms.wav_processed.wav	n	0.001851355	1.541283255	0.012658634	0.370752032
4c77b524-1857-4550-afaa-c0ebe5e3960a_20101012-1400000629m_30s_00ms__0629m_35s_00ms.wav_processed.wav	y	0.001779277	0.292407638	0.023908768	0.143545149
4c77b524-1857-4550-afaa-c0ebe5e3960a_20101012-1400000721m_30s_00ms__0721m_35s_00ms.wav_processed.wav	n	0.031171548	1.709309851	0.041628927	1.163960546
4c77b524-1857-4550-afaa-c0ebe5e3960a_20101012-1400000722m_00s_00ms__0722m_05s_00ms.wav_processed.wav	y	5.70E-04	0.57816107	0.007267631	0.166959221
4c77b524-1857-4550-afaa-c0ebe5e3960a_20101012-1400000722m_20s_00ms__0722m_25s_00ms.wav_processed.wav	n	0.186604034	3.741980637	0.167708115	3.617604246
4c77b524-1857-4550-afaa-c0ebe5e3960a_20101012-1400000722m_45s_00ms__0722m_50s_00ms.wav_processed.wav	n	0.002667448	4.73783247	0.007989783	1.244681319
4c77b524-1857-4550-afaa-c0ebe5e3960a_20101012-1400000722m_50s_00ms__0722m_55s_00ms.wav_processed.wav	n	0.003413471	1.693536666	0.008743767	0.690469089
4c77b524-1857-4550-afaa-c0ebe5e3960a_20101012-1400000724m_15s_00ms__0724m_20s_00ms.wav_processed.wav	n	0.018780962	4.19095044	0.030303246	2.256374606
4c77b524-1857-4550-afaa-c0ebe5e3960a_20101012-1400000725m_05s_00ms__0725m_10s_00ms.wav_processed.wav	n	0.004442148	3.529042465	0.009663761	1.511543107
4c77b524-1857-4550-afaa-c0ebe5e3960a_20101012-1400000726m_10s_00ms__0726m_15s_00ms.wav_processed.wav	n	0.01685332	2.712166405	0.023179007	1.486331021
4c77b524-1857-4550-afaa-c0ebe5e3960a_20101012-1400000726m_30s_00ms__0726m_35s_00ms.wav_processed.wav	n	0.006851228	3.023633155	0.012442902	1.137414387
4c77b524-1857-4550-afaa-c0ebe5e3960a_20101012-1400000729m_00s_00ms__0729m_05s_00ms.wav_processed.wav	n	7.03E-04	1.563379785	0.005097528	0.263567029
4c77b524-1857-4550-afaa-c0ebe5e3960a_20101012-1400000732m_00s_00ms__0732m_05s_00ms.wav_processed.wav	n	0.051634872	1.430022621	0.115588855	1.139093703
4c77b524-1857-4550-afaa-c0ebe5e3960a_20101012-1400000733m_45s_00ms__0733m_50s_00ms.wav_processed.wav	n	0.023663009	8.670467709	0.027674339	6.590757358
4c77b524-1857-4550-afaa-c0ebe5e3960a_20101012-1400000733m_50s_00ms__0733m_55s_00ms.wav_processed.wav	n	0.023347995	3.489822487	0.029366966	2.403201628
4c77b524-1857-4550-afaa-c0ebe5e3960a_20101012-1400000734m_25s_00ms__0734m_30s_00ms.wav_processed.wav	n	0.066723245	2.566813204	0.068560467	2.152211055
4c77b524-1857-4550-afaa-c0ebe5e3960a_20101012-1400000734m_45s_00ms__0734m_50s_00ms.wav_processed.wav	n	0.08746681	3.166785921	0.087394245	2.752150378
4c77b524-1857-4550-afaa-c0ebe5e3960a_20101012-1400000735m_25s_00ms__0735m_30s_00ms.wav_processed.wav	n	0.07092936	2.301430909	0.069293172	2.046508016
4c77b524-1857-4550-afaa-c0ebe5e3960a_20101012-1400000736m_35s_00ms__0736m_40s_00ms.wav_processed.wav	n	0.068254823	2.127387739	0.074459454	1.715381804
4c77b524-1857-4550-afaa-c0ebe5e3960a_20101012-1400000740m_45s_00ms__0740m_50s_00ms.wav_processed.wav	n	0.004225825	4.017183545	0.009349716	1.882744971
4c77b524-1857-4550-afaa-c0ebe5e3960a_20101012-1400000740m_55s_00ms__0741m_00s_00ms.wav_processed.wav	n	0.015588934	3.708611175	0.020417796	2.52474226
4c77b524-1857-4550-afaa-c0ebe5e3960a_20101012-1400000741m_00s_00ms__0741m_05s_00ms.wav_processed.wav	n	0.010059124	2.812785361	0.015090828	1.635944984
4c77b524-1857-4550-afaa-c0ebe5e3960a_20101012-1400000741m_40s_00ms__0741m_45s_00ms.wav_processed.wav	n	0.001654388	7.606256526	0.006368246	1.092823909
4c77b524-1857-4550-afaa-c0ebe5e3960a_20101012-1400000742m_30s_00ms__0742m_35s_00ms.wav_processed.wav	n	0.007888983	2.673386109	0.016626768	1.143531131
4c77b524-1857-4550-afaa-c0ebe5e3960a_20101012-1400000743m_35s_00ms__0743m_40s_00ms.wav_processed.wav	y	8.06E-04	0.245000834	0.011132859	0.129087038
4c77b524-1857-4550-afaa-c0ebe5e3960a_20101012-1400000746m_40s_00ms__0746m_45s_00ms.wav_processed.wav	n	0.002643222	1.008172273	0.023363641	0.283549151
4c77b524-1857-4550-afaa-c0ebe5e3960a_20101012-1400000747m_50s_00ms__0747m_55s_00ms.wav_processed.wav	n	0.070678421	2.53240874	0.073334191	2.118832032
4c77b524-1857-4550-afaa-c0ebe5e3960a_20101012-1400000841m_15s_00ms__0841m_20s_00ms.wav_processed.wav	n	0.034175029	30.89521747	0.034397914	19.20815499
4c77b524-1857-4550-afaa-c0ebe5e3960a_20101012-1400000841m_25s_00ms__0841m_30s_00ms.wav_processed.wav	n	0.064127058	10.62791008	0.058966239	9.775980702
4c77b524-1857-4550-afaa-c0ebe5e3960a_20101012-1400000841m_55s_00ms__0842m_00s_00ms.wav_processed.wav	n	0.023061935	33.54264184	0.023539169	23.64666545
4c77b524-1857-4550-afaa-c0ebe5e3960a_20101012-1400000844m_10s_00ms__0844m_15s_00ms.wav_processed.wav	n	0.004730524	11.64320352	0.013188659	8.258632781
4c77b524-1857-4550-afaa-c0ebe5e3960a_20101012-1400000844m_55s_00ms__0845m_00s_00ms.wav_processed.wav	n	4.55E-04	0.859767056	0.004926306	0.2921295
4c77b524-1857-4550-afaa-c0ebe5e3960a_20101012-1400000845m_05s_00ms__0845m_10s_00ms.wav_processed.wav	n	3.69E-04	0.624272725	0.004284759	0.164191815
4c77b524-1857-4550-afaa-c0ebe5e3960a_20101012-1400000845m_35s_00ms__0845m_40s_00ms.wav_processed.wav	n	2.260085705	5.774956776	1.957604814	5.767009934
4c77b524-1857-4550-afaa-c0ebe5e3960a_20101012-1400000847m_50s_00ms__0847m_55s_00ms.wav_processed.wav	n	0.001676005	2.296191788	0.00930115	0.411559356
4c77b524-1857-4550-afaa-c0ebe5e3960a_20101012-1400000848m_30s_00ms__0848m_35s_00ms.wav_processed.wav	n	0.001720855	3.216771161	0.01451665	1.84317919
4c77b524-1857-4550-afaa-c0ebe5e3960a_20101012-1400000850m_25s_00ms__0850m_30s_00ms.wav_processed.wav	y	4.63E-04	0.626240988	0.005149655	0.158631058
4c77b524-1857-4550-afaa-c0ebe5e3960a_20101012-1400000850m_40s_00ms__0850m_45s_00ms.wav_processed.wav	n	0.0010791	3.449085659	0.005754292	0.524722097
4c77b524-1857-4550-afaa-c0ebe5e3960a_20101012-1400000850m_50s_00ms__0850m_55s_00ms.wav_processed.wav	n	0.001984519	6.871115276	0.006327961	1.649421545
4c77b524-1857-4550-afaa-c0ebe5e3960a_20101012-1400000852m_25s_00ms__0852m_30s_00ms.wav_processed.wav	y	5.18E-04	2.087405389	0.004498064	0.221752234
4c77b524-1857-4550-afaa-c0ebe5e3960a_20101012-1400000853m_00s_00ms__0853m_05s_00ms.wav_processed.wav	n	0.034952308	1.332315539	0.039879228	1.030998438
4c77b524-1857-4550-afaa-c0ebe5e3960a_20101012-1400000854m_30s_00ms__0854m_35s_00ms.wav_processed.wav	n	0.069099381	9.811775931	0.069362088	8.232945418
4c77b524-1857-4550-afaa-c0ebe5e3960a_20101012-1400000854m_50s_00ms__0854m_55s_00ms.wav_processed.wav	n	7.58E-04	1.381428121	0.008540506	0.222534225
4c77b524-1857-4550-afaa-c0ebe5e3960a_20101012-1400000855m_10s_00ms__0855m_15s_00ms.wav_processed.wav	n	0.001418124	5.160890797	0.007640256	0.480750473
4c77b524-1857-4550-afaa-c0ebe5e3960a_20101012-1400000855m_15s_00ms__0855m_20s_00ms.wav_processed.wav	n	0.001290048	3.572763287	0.007653748	0.467301241
4c77b524-1857-4550-afaa-c0ebe5e3960a_20101012-1400000855m_55s_00ms__0856m_00s_00ms.wav_processed.wav	n	0.001568771	1.156187211	0.010811794	0.252115686
4c77b524-1857-4550-afaa-c0ebe5e3960a_20101012-1400000856m_05s_00ms__0856m_10s_00ms.wav_processed.wav	n	0.001348797	9.379250713	0.009372236	0.435896093
4c77b524-1857-4550-afaa-c0ebe5e3960a_20101012-1400000858m_30s_00ms__0858m_35s_00ms.wav_processed.wav	n	7.53E-04	2.121772512	0.007473933	0.237165723
4c77b524-1857-4550-afaa-c0ebe5e3960a_20101012-1400000859m_40s_00ms__0859m_45s_00ms.wav_processed.wav	n	0.003218162	6.59808829	0.009988351	1.548037025
4c77b524-1857-4550-afaa-c0ebe5e3960a_20101012-1400000864m_00s_00ms__0864m_05s_00ms.wav_processed.wav	n	0.003970277	4.528172211	0.007151562	2.410614745
4c77b524-1857-4550-afaa-c0ebe5e3960a_20101012-1400000865m_25s_00ms__0865m_30s_00ms.wav_processed.wav	n	0.001535509	13.86879297	0.0042978	2.351087715
4c77b524-1857-4550-afaa-c0ebe5e3960a_20101012-1400000866m_40s_00ms__0866m_45s_00ms.wav_processed.wav	n	0.017951033	13.18150923	0.019589154	9.785613245
4c77b524-1857-4550-afaa-c0ebe5e3960a_20101012-1400000867m_20s_00ms__0867m_25s_00ms.wav_processed.wav	n	7.38E-04	2.06650252	0.004131049	0.32879344
4c77b524-1857-4550-afaa-c0ebe5e3960a_20101012-1400000867m_40s_00ms__0867m_45s_00ms.wav_processed.wav	n	5.29E-04	1.330937022	0.004573003	0.353009152
4c77b524-1857-4550-afaa-c0ebe5e3960a_20101012-1400000868m_50s_00ms__0868m_55s_00ms.wav_processed.wav	n	6.84E-04	1.911815662	0.007853238	0.240495164
4c77b524-1857-4550-afaa-c0ebe5e3960a_20101012-1400000869m_00s_00ms__0869m_05s_00ms.wav_processed.wav	n	6.45E-04	1.276299197	0.005681878	0.238835019
4c77b524-1857-4550-afaa-c0ebe5e3960a_20101012-1400000869m_05s_00ms__0869m_10s_00ms.wav_processed.wav	n	0.001831064	3.998655896	0.006580316	0.829429108
4c77b524-1857-4550-afaa-c0ebe5e3960a_20101012-1400000869m_40s_00ms__0869m_45s_00ms.wav_processed.wav	n	0.005592923	4.304569151	0.014832498	1.208583626
4c77b524-1857-4550-afaa-c0ebe5e3960a_20101012-1400000869m_55s_00ms__0869m_59s_94ms.wav_processed.wav	n	6.74E-04	0.694222128	0.009224557	0.289640694
4c77b524-1857-4550-afaa-c0ebe5e3960a_20101012-1400000931m_40s_00ms__0931m_45s_00ms.wav_processed.wav	y	0.001730652	0.211683976	0.024321744	0.118150489
4c77b524-1857-4550-afaa-c0ebe5e3960a_20101012-1400000934m_45s_00ms__0934m_50s_00ms.wav_processed.wav	n	9.38E-04	1.65617677	0.006087201	0.289652698
4c77b524-1857-4550-afaa-c0ebe5e3960a_20101012-1400000936m_20s_00ms__0936m_25s_00ms.wav_processed.wav	n	0.001911762	1.271146599	0.013943658	0.436878007
4c77b524-1857-4550-afaa-c0ebe5e3960a_20101012-1400000937m_05s_00ms__0937m_10s_00ms.wav_processed.wav	n	0.001032352	1.753655335	0.006408222	0.347702617
4c77b524-1857-4550-afaa-c0ebe5e3960a_20101012-1400000939m_35s_00ms__0939m_40s_00ms.wav_processed.wav	n	4.45E-04	4.58718526	0.003444801	0.281911161
4c77b524-1857-4550-afaa-c0ebe5e3960a_20101012-1400000940m_10s_00ms__0940m_15s_00ms.wav_processed.wav	n	0.002400818	7.82508915	0.005481305	2.478102339
4c77b524-1857-4550-afaa-c0ebe5e3960a_20101012-1400000941m_30s_00ms__0941m_35s_00ms.wav_processed.wav	y	8.45E-04	0.382094366	0.01064482	0.162844475
4c77b524-1857-4550-afaa-c0ebe5e3960a_20101012-1400000943m_55s_00ms__0944m_00s_00ms.wav_processed.wav	n	0.019345539	2.746744293	0.044246485	1.270521338
4c77b524-1857-4550-afaa-c0ebe5e3960a_20101012-1400000944m_00s_00ms__0944m_05s_00ms.wav_processed.wav	n	0.18730609	3.331850707	0.17602402	3.084053938
4c77b524-1857-4550-afaa-c0ebe5e3960a_20101012-1400000946m_20s_00ms__0946m_25s_00ms.wav_processed.wav	y	2.31E-04	0.2854782	0.003399412	0.154715144
4c77b524-1857-4550-afaa-c0ebe5e3960a_20101012-1400000947m_55s_00ms__0948m_00s_00ms.wav_processed.wav	y	5.24E-04	0.337152756	0.008282908	0.165563371
4c77b524-1857-4550-afaa-c0ebe5e3960a_20101012-1400000950m_00s_00ms__0950m_05s_00ms.wav_processed.wav	y	0.001346135	0.380468805	0.013329789	0.146742985
4c77b524-1857-4550-afaa-c0ebe5e3960a_20101012-1400000950m_30s_00ms__0950m_35s_00ms.wav_processed.wav	y	9.07E-04	0.788828818	0.012073677	0.156502247
4c77b524-1857-4550-afaa-c0ebe5e3960a_20101012-1400000951m_05s_00ms__0951m_10s_00ms.wav_processed.wav	y	5.87E-04	0.618768083	0.007083927	0.184023796
4c77b524-1857-4550-afaa-c0ebe5e3960a_20101012-1400000952m_00s_00ms__0952m_05s_00ms.wav_processed.wav	n	0.002339476	3.59037829	0.024225194	0.190231596
4c77b524-1857-4550-afaa-c0ebe5e3960a_20101012-1400000952m_50s_00ms__0952m_55s_00ms.wav_processed.wav	y	0.002923069	0.320751595	0.040120967	0.14193843
4c77b524-1857-4550-afaa-c0ebe5e3960a_20101012-1400000953m_20s_00ms__0953m_25s_00ms.wav_processed.wav	y	0.001016586	0.320815166	0.016112628	0.167225728
4c77b524-1857-4550-afaa-c0ebe5e3960a_20101012-1400000954m_10s_00ms__0954m_15s_00ms.wav_processed.wav	n	0.008715103	7.941116735	0.016829856	3.792670701
4c77b524-1857-4550-afaa-c0ebe5e3960a_20101012-1400000954m_40s_00ms__0954m_45s_00ms.wav_processed.wav	n	0.005891075	14.55377007	0.012681101	5.513536348
4c77b524-1857-4550-afaa-c0ebe5e3960a_20101012-1400000956m_45s_00ms__0956m_50s_00ms.wav_processed.wav	n	0.003188668	14.64507915	0.008001762	4.237232971
4c77b524-1857-4550-afaa-c0ebe5e3960a_20101012-1400000957m_55s_00ms__0958m_00s_00ms.wav_processed.wav	y	5.27E-04	0.428981514	0.004950243	0.188663576
4c77b524-1857-4550-afaa-c0ebe5e3960a_20101012-1400001024m_00s_00ms__1024m_05s_00ms.wav_processed.wav	y	7.74E-04	0.248330382	0.011039068	0.133365084
4c77b524-1857-4550-afaa-c0ebe5e3960a_20101012-1400001024m_05s_00ms__1024m_10s_00ms.wav_processed.wav	y	6.65E-04	0.26397188	0.01000762	0.117326726
4c77b524-1857-4550-afaa-c0ebe5e3960a_20101012-1400001025m_15s_00ms__1025m_20s_00ms.wav_processed.wav	n	0.001631817	2.148628415	0.009064324	0.502715484
4c77b524-1857-4550-afaa-c0ebe5e3960a_20101012-1400001026m_40s_00ms__1026m_45s_00ms.wav_processed.wav	n	7.89E-04	2.027140584	0.007175584	0.287903765
4c77b524-1857-4550-afaa-c0ebe5e3960a_20101012-1400001028m_30s_00ms__1028m_35s_00ms.wav_processed.wav	n	0.001033182	1.866593174	0.006390851	0.365871444
4c77b524-1857-4550-afaa-c0ebe5e3960a_20101012-1400001028m_45s_00ms__1028m_50s_00ms.wav_processed.wav	n	0.00376676	3.288760935	0.00952929	0.96880969
4c77b524-1857-4550-afaa-c0ebe5e3960a_20101012-1400001029m_35s_00ms__1029m_40s_00ms.wav_processed.wav	n	0.006210638	1.864453495	0.037564986	1.57429287
4c77b524-1857-4550-afaa-c0ebe5e3960a_20101012-1400001030m_50s_00ms__1030m_55s_00ms.wav_processed.wav	y	4.61E-04	0.675261156	0.005505357	0.19321485
4c77b524-1857-4550-afaa-c0ebe5e3960a_20101012-1400001030m_55s_00ms__1031m_00s_00ms.wav_processed.wav	y	3.57E-04	0.400773627	0.004938374	0.181071143
4c77b524-1857-4550-afaa-c0ebe5e3960a_20101012-1400001031m_25s_00ms__1031m_30s_00ms.wav_processed.wav	y	4.51E-04	0.515644762	0.005676712	0.197667987
4c77b524-1857-4550-afaa-c0ebe5e3960a_20101012-1400001031m_40s_00ms__1031m_45s_00ms.wav_processed.wav	n	6.89E-04	2.578184024	0.005612691	0.261158467
4c77b524-1857-4550-afaa-c0ebe5e3960a_20101012-1400001033m_05s_00ms__1033m_10s_00ms.wav_processed.wav	n	0.001838178	3.956583216	0.005668549	0.894334633
4c77b524-1857-4550-afaa-c0ebe5e3960a_20101012-1400001033m_20s_00ms__1033m_25s_00ms.wav_processed.wav	n	0.001751605	2.357567097	0.008327637	1.419969094
4c77b524-1857-4550-afaa-c0ebe5e3960a_20101012-1400001035m_55s_00ms__1036m_00s_00ms.wav_processed.wav	n	0.010872118	14.49006398	0.016721145	7.428315008
4c77b524-1857-4550-afaa-c0ebe5e3960a_20101012-1400001036m_05s_00ms__1036m_10s_00ms.wav_processed.wav	n	6.54E-04	1.576335057	0.006289477	0.240050799
4c77b524-1857-4550-afaa-c0ebe5e3960a_20101012-1400001037m_30s_00ms__1037m_35s_00ms.wav_processed.wav	n	0.005210684	7.775635145	0.010370016	2.940851768
4c77b524-1857-4550-afaa-c0ebe5e3960a_20101012-1400001041m_10s_00ms__1041m_15s_00ms.wav_processed.wav	n	0.007459586	4.584399603	0.01508008	1.574565563
4c77b524-1857-4550-afaa-c0ebe5e3960a_20101012-1400001041m_50s_00ms__1041m_55s_00ms.wav_processed.wav	n	0.005914087	4.852982004	0.01367224	1.786374486
4c77b524-1857-4550-afaa-c0ebe5e3960a_20101012-1400001043m_15s_00ms__1043m_20s_00ms.wav_processed.wav	n	0.001673751	7.968613203	0.008188492	0.752948638
4c77b524-1857-4550-afaa-c0ebe5e3960a_20101012-1400001048m_20s_00ms__1048m_25s_00ms.wav_processed.wav	y	5.09E-04	1.51365991	0.004791139	0.263538149
4c77b524-1857-4550-afaa-c0ebe5e3960a_20101012-1400001049m_00s_00ms__1049m_05s_00ms.wav_processed.wav	n	0.001799876	2.776142965	0.007235401	0.590713989
4c77b524-1857-4550-afaa-c0ebe5e3960a_20101012-1400001080m_25s_00ms__1080m_30s_00ms.wav_processed.wav	n	0.017927901	0.803083608	0.31367919	0.522926369
4c77b524-1857-4550-afaa-c0ebe5e3960a_20101012-1400001082m_05s_00ms__1082m_10s_00ms.wav_processed.wav	n	0.026957215	0.927363899	0.431076441	0.590107371
4c77b524-1857-4550-afaa-c0ebe5e3960a_20101012-1400001082m_55s_00ms__1083m_00s_00ms.wav_processed.wav	n	0.029618716	1.027789868	0.438940159	0.566441895
4c77b524-1857-4550-afaa-c0ebe5e3960a_20101012-1400001083m_05s_00ms__1083m_10s_00ms.wav_processed.wav	n	0.034916531	0.988501195	0.457046832	0.599196437
4c77b524-1857-4550-afaa-c0ebe5e3960a_20101012-1400001083m_50s_00ms__1083m_55s_00ms.wav_processed.wav	n	0.035663563	1.081400331	0.468245516	0.578893463
4c77b524-1857-4550-afaa-c0ebe5e3960a_20101012-1400001086m_35s_00ms__1086m_40s_00ms.wav_processed.wav	n	0.025821116	1.859145251	0.251659622	0.543077842
4c77b524-1857-4550-afaa-c0ebe5e3960a_20101012-1400001087m_45s_00ms__1087m_50s_00ms.wav_processed.wav	n	0.013062861	0.838849476	0.201908519	0.644029879
4c77b524-1857-4550-afaa-c0ebe5e3960a_20101012-1400001088m_00s_00ms__1088m_05s_00ms.wav_processed.wav	n	0.006779611	1.064187982	0.083168987	0.675460021
4c77b524-1857-4550-afaa-c0ebe5e3960a_20101012-1400001088m_15s_00ms__1088m_20s_00ms.wav_processed.wav	n	0.008498386	0.918630351	0.089891633	0.619859218
4c77b524-1857-4550-afaa-c0ebe5e3960a_20101012-1400001090m_05s_00ms__1090m_10s_00ms.wav_processed.wav	n	0.008160222	0.734089402	0.100161924	0.443986716
4c77b524-1857-4550-afaa-c0ebe5e3960a_20101012-1400001090m_35s_00ms__1090m_40s_00ms.wav_processed.wav	n	0.017359529	1.703648688	0.138848114	0.417489443
4c77b524-1857-4550-afaa-c0ebe5e3960a_20101012-1400001092m_35s_00ms__1092m_40s_00ms.wav_processed.wav	n	0.016737571	1.453695506	0.148479378	0.525064891
4c77b524-1857-4550-afaa-c0ebe5e3960a_20101012-1400001092m_55s_00ms__1093m_00s_00ms.wav_processed.wav	n	0.011047123	0.663820407	0.143407916	0.605710762
4c77b524-1857-4550-afaa-c0ebe5e3960a_20101012-1400001093m_15s_00ms__1093m_20s_00ms.wav_processed.wav	n	0.011056499	0.557644551	0.150871979	0.615738969
4c77b524-1857-4550-afaa-c0ebe5e3960a_20101012-1400001095m_45s_00ms__1095m_50s_00ms.wav_processed.wav	n	0.013615076	0.904494266	0.159026234	0.6398378
4c77b524-1857-4550-afaa-c0ebe5e3960a_20101012-1400001099m_05s_00ms__1099m_10s_00ms.wav_processed.wav	n	0.014366541	0.696947388	0.170186641	0.589478084
4c77b524-1857-4550-afaa-c0ebe5e3960a_20101012-1400001101m_00s_00ms__1101m_05s_00ms.wav_processed.wav	n	0.01628297	0.619433837	0.167289429	0.579231118
4c77b524-1857-4550-afaa-c0ebe5e3960a_20101012-1400001101m_35s_00ms__1101m_40s_00ms.wav_processed.wav	n	0.01502818	1.51702158	0.104424723	0.467297393
4c77b524-1857-4550-afaa-c0ebe5e3960a_20101012-1400001101m_50s_00ms__1101m_55s_00ms.wav_processed.wav	n	0.010550959	1.099862577	0.090863491	0.412168859
4c77b524-1857-4550-afaa-c0ebe5e3960a_20101012-1400001102m_30s_00ms__1102m_35s_00ms.wav_processed.wav	n	0.008826456	0.984095427	0.082174543	0.374448875
4c77b524-1857-4550-afaa-c0ebe5e3960a_20101012-1400001103m_30s_00ms__1103m_35s_00ms.wav_processed.wav	n	0.01061536	1.901062339	0.084428484	0.383088086
4c77b524-1857-4550-afaa-c0ebe5e3960a_20101012-1400001104m_20s_00ms__1104m_25s_00ms.wav_processed.wav	n	0.009773842	1.008689078	0.08252679	0.365288109
4c77b524-1857-4550-afaa-c0ebe5e3960a_20101012-1400001105m_10s_00ms__1105m_15s_00ms.wav_processed.wav	n	0.011051134	1.59357454	0.082059241	0.39836469
4c77b524-1857-4550-afaa-c0ebe5e3960a_20101012-1400001106m_35s_00ms__1106m_40s_00ms.wav_processed.wav	n	0.013338063	2.814923912	0.083197245	0.462912348
4c77b524-1857-4550-afaa-c0ebe5e3960a_20101012-1400001107m_40s_00ms__1107m_45s_00ms.wav_processed.wav	n	0.007726026	1.059653561	0.074372229	0.377664745
4c77b524-1857-4550-afaa-c0ebe5e3960a_20101012-1400001170m_00s_00ms__1170m_05s_00ms.wav_processed.wav	n	0.002262527	2.073207259	0.020183017	0.429730577
4c77b524-1857-4550-afaa-c0ebe5e3960a_20101012-1400001171m_10s_00ms__1171m_15s_00ms.wav_processed.wav	n	0.004687704	2.978494128	0.020597328	0.638125385
4c77b524-1857-4550-afaa-c0ebe5e3960a_20101012-1400001172m_40s_00ms__1172m_45s_00ms.wav_processed.wav	n	0.005225531	5.373329497	0.021463137	0.871059555
4c77b524-1857-4550-afaa-c0ebe5e3960a_20101012-1400001173m_10s_00ms__1173m_15s_00ms.wav_processed.wav	n	0.004011932	5.263713468	0.019232481	0.658666196
4c77b524-1857-4550-afaa-c0ebe5e3960a_20101012-1400001174m_10s_00ms__1174m_15s_00ms.wav_processed.wav	n	0.015202099	7.322991099	0.028488754	2.600831854
4c77b524-1857-4550-afaa-c0ebe5e3960a_20101012-1400001177m_40s_00ms__1177m_45s_00ms.wav_processed.wav	n	0.002460402	2.402553426	0.017967592	0.371492994
4c77b524-1857-4550-afaa-c0ebe5e3960a_20101012-1400001178m_40s_00ms__1178m_45s_00ms.wav_processed.wav	n	0.010355237	4.67385625	0.027311513	1.392721851
4c77b524-1857-4550-afaa-c0ebe5e3960a_20101012-1400001179m_50s_00ms__1179m_55s_00ms.wav_processed.wav	n	0.002364632	2.616096661	0.017577077	0.364056169
4c77b524-1857-4550-afaa-c0ebe5e3960a_20101012-1400001180m_30s_00ms__1180m_35s_00ms.wav_processed.wav	n	0.003423368	2.957836952	0.019104062	0.433589597
4c77b524-1857-4550-afaa-c0ebe5e3960a_20101012-1400001182m_15s_00ms__1182m_20s_00ms.wav_processed.wav	n	0.003122638	2.384215488	0.021097696	0.413384991
4c77b524-1857-4550-afaa-c0ebe5e3960a_20101012-1400001182m_30s_00ms__1182m_35s_00ms.wav_processed.wav	n	0.002719226	2.323678392	0.020773958	0.360332172
4c77b524-1857-4550-afaa-c0ebe5e3960a_20101012-1400001182m_45s_00ms__1182m_50s_00ms.wav_processed.wav	n	0.003173804	2.501604526	0.02103716	0.40407748
4c77b524-1857-4550-afaa-c0ebe5e3960a_20101012-1400001183m_15s_00ms__1183m_20s_00ms.wav_processed.wav	y	0.001655156	0.573455645	0.018331246	0.247866356
4c77b524-1857-4550-afaa-c0ebe5e3960a_20101012-1400001183m_35s_00ms__1183m_40s_00ms.wav_processed.wav	n	0.002311817	1.868516186	0.020587562	0.316993342
4c77b524-1857-4550-afaa-c0ebe5e3960a_20101012-1400001185m_30s_00ms__1185m_35s_00ms.wav_processed.wav	n	0.004055298	3.401755467	0.021542046	0.515048883
4c77b524-1857-4550-afaa-c0ebe5e3960a_20101012-1400001188m_15s_00ms__1188m_20s_00ms.wav_processed.wav	n	0.005351824	5.757162091	0.022307051	0.762389991
4c77b524-1857-4550-afaa-c0ebe5e3960a_20101012-1400001188m_50s_00ms__1188m_55s_00ms.wav_processed.wav	n	0.003322161	4.390239732	0.020648252	0.521564391
4c77b524-1857-4550-afaa-c0ebe5e3960a_20101012-1400001192m_30s_00ms__1192m_35s_00ms.wav_processed.wav	n	0.002278938	1.765146622	0.017810831	0.344198683
4c77b524-1857-4550-afaa-c0ebe5e3960a_20101012-1400001192m_45s_00ms__1192m_50s_00ms.wav_processed.wav	n	0.001839023	1.398412008	0.016958632	0.297104256
4c77b524-1857-4550-afaa-c0ebe5e3960a_20101012-1400001193m_50s_00ms__1193m_55s_00ms.wav_processed.wav	n	0.002104447	1.974803797	0.017388963	0.390490782
4c77b524-1857-4550-afaa-c0ebe5e3960a_20101012-1400001194m_20s_00ms__1194m_25s_00ms.wav_processed.wav	n	0.004235933	5.800581386	0.02022616	0.710319564
4c77b524-1857-4550-afaa-c0ebe5e3960a_20101012-1400001194m_50s_00ms__1194m_55s_00ms.wav_processed.wav	n	0.004107038	4.851758259	0.020652373	0.634436873
4c77b524-1857-4550-afaa-c0ebe5e3960a_20101012-1400001194m_55s_00ms__1195m_00s_00ms.wav_processed.wav	n	0.007409154	6.916875954	0.024273675	1.441134156
4c77b524-1857-4550-afaa-c0ebe5e3960a_20101012-1400001262m_35s_00ms__1262m_40s_00ms.wav_processed.wav	y	0.001675101	1.166584123	0.015935726	0.379437116
4c77b524-1857-4550-afaa-c0ebe5e3960a_20101012-1400001264m_00s_00ms__1264m_05s_00ms.wav_processed.wav	n	0.005753801	5.061200193	0.022297965	0.876265608
4c77b524-1857-4550-afaa-c0ebe5e3960a_20101012-1400001272m_40s_00ms__1272m_45s_00ms.wav_processed.wav	n	0.002571975	3.475609196	0.018234148	0.509254722
4c77b524-1857-4550-afaa-c0ebe5e3960a_20101012-1400001272m_45s_00ms__1272m_50s_00ms.wav_processed.wav	n	0.003716409	3.543792235	0.020108742	0.679028841
4c77b524-1857-4550-afaa-c0ebe5e3960a_20101012-1400001274m_35s_00ms__1274m_40s_00ms.wav_processed.wav	n	0.003824605	4.631258267	0.018377045	0.706031833
4c77b524-1857-4550-afaa-c0ebe5e3960a_20101012-1400001275m_45s_00ms__1275m_50s_00ms.wav_processed.wav	n	0.001813706	1.562459288	0.014898584	0.319109471
4c77b524-1857-4550-afaa-c0ebe5e3960a_20101012-1400001276m_35s_00ms__1276m_40s_00ms.wav_processed.wav	n	0.006794736	10.77446761	0.021814838	1.735745249
4c77b524-1857-4550-afaa-c0ebe5e3960a_20101012-1400001278m_00s_00ms__1278m_05s_00ms.wav_processed.wav	n	0.00527329	9.382835218	0.018537396	1.246795214
4c77b524-1857-4550-afaa-c0ebe5e3960a_20101012-1400001280m_50s_00ms__1280m_55s_00ms.wav_processed.wav	n	0.009478233	5.576682342	0.025510385	1.933744657
4c77b524-1857-4550-afaa-c0ebe5e3960a_20101012-1400001281m_30s_00ms__1281m_35s_00ms.wav_processed.wav	n	0.001810145	1.30812598	0.016262506	0.35919927
4c77b524-1857-4550-afaa-c0ebe5e3960a_20101012-1400001282m_35s_00ms__1282m_40s_00ms.wav_processed.wav	n	0.007511767	15.01305277	0.02157472	1.857054562
4c77b524-1857-4550-afaa-c0ebe5e3960a_20101012-1400001284m_00s_00ms__1284m_05s_00ms.wav_processed.wav	n	0.013335703	7.096881872	0.02621786	2.909099853
4c77b524-1857-4550-afaa-c0ebe5e3960a_20101012-1400001285m_55s_00ms__1286m_00s_00ms.wav_processed.wav	n	0.00211175	2.723665784	0.016254466	0.441578198
4c77b524-1857-4550-afaa-c0ebe5e3960a_20101012-1400001287m_45s_00ms__1287m_50s_00ms.wav_processed.wav	n	0.00223771	1.117729384	0.016589015	0.342881948
4c77b524-1857-4550-afaa-c0ebe5e3960a_20101012-1400001288m_45s_00ms__1288m_50s_00ms.wav_processed.wav	n	0.019927802	30.72826061	0.032452591	10.08279103
4c77b524-1857-4550-afaa-c0ebe5e3960a_20101012-1400001288m_50s_00ms__1288m_55s_00ms.wav_processed.wav	n	0.033189396	18.8738495	0.042601254	12.73387319
4c77b524-1857-4550-afaa-c0ebe5e3960a_20101012-1400001289m_30s_00ms__1289m_35s_00ms.wav_processed.wav	n	0.010016047	7.966096457	0.024165247	1.936098244
4c77b524-1857-4550-afaa-c0ebe5e3960a_20101012-1400001289m_50s_00ms__1289m_55s_00ms.wav_processed.wav	n	0.004570156	3.123366936	0.019489794	0.64070964
4c77b524-1857-4550-afaa-c0ebe5e3960a_20101012-1400001381m_15s_00ms__1381m_20s_00ms.wav_processed.wav	n	0.002587953	3.930583714	0.012575536	0.485124312
4c77b524-1857-4550-afaa-c0ebe5e3960a_20101012-1400001381m_25s_00ms__1381m_30s_00ms.wav_processed.wav	n	0.002837253	3.539231202	0.014014038	0.692632341
4c77b524-1857-4550-afaa-c0ebe5e3960a_20101012-1400001383m_50s_00ms__1383m_55s_00ms.wav_processed.wav	y	0.001404349	1.863883259	0.011358019	0.369644494
4c77b524-1857-4550-afaa-c0ebe5e3960a_20101012-1400001386m_05s_00ms__1386m_10s_00ms.wav_processed.wav	n	0.002581122	7.648421775	0.011609663	0.77519013
4c77b524-1857-4550-afaa-c0ebe5e3960a_20101012-1400001386m_40s_00ms__1386m_45s_00ms.wav_processed.wav	n	0.003304923	8.08784486	0.013487638	0.849907332
4c77b524-1857-4550-afaa-c0ebe5e3960a_20101012-1400001386m_45s_00ms__1386m_50s_00ms.wav_processed.wav	n	0.002298206	8.111690538	0.010945148	0.591175144
4c77b524-1857-4550-afaa-c0ebe5e3960a_20101012-1400001387m_40s_00ms__1387m_45s_00ms.wav_processed.wav	n	0.005112618	11.30358454	0.014715331	2.237288867
4c77b524-1857-4550-afaa-c0ebe5e3960a_20101012-1400001388m_45s_00ms__1388m_50s_00ms.wav_processed.wav	y	8.98E-04	0.988488353	0.010046654	0.282049158
4c77b524-1857-4550-afaa-c0ebe5e3960a_20101012-1400001389m_05s_00ms__1389m_10s_00ms.wav_processed.wav	n	0.003102336	9.311237081	0.012713258	0.856090672
4c77b524-1857-4550-afaa-c0ebe5e3960a_20101012-1400001392m_20s_00ms__1392m_25s_00ms.wav_processed.wav	n	0.008694986	25.3165974	0.016264968	6.243800015
4c77b524-1857-4550-afaa-c0ebe5e3960a_20101012-1400001393m_00s_00ms__1393m_05s_00ms.wav_processed.wav	n	0.007442462	14.90320463	0.014846165	4.869334297
4c77b524-1857-4550-afaa-c0ebe5e3960a_20101012-1400001393m_40s_00ms__1393m_45s_00ms.wav_processed.wav	n	0.003503711	8.526818507	0.013547067	0.922505993
4c77b524-1857-4550-afaa-c0ebe5e3960a_20101012-1400001394m_30s_00ms__1394m_35s_00ms.wav_processed.wav	n	0.002722283	14.713738	0.011351818	0.867597097
4c77b524-1857-4550-afaa-c0ebe5e3960a_20101012-1400001399m_55s_00ms__1400m_00s_00ms.wav_processed.wav	n	0.002546091	4.251303307	0.011902174	0.646978284
4c77b524-1857-4550-afaa-c0ebe5e3960a_20101012-1400001400m_10s_00ms__1400m_15s_00ms.wav_processed.wav	n	9.07E-04	1.68150269	0.009477409	0.30259652
4c77b524-1857-4550-afaa-c0ebe5e3960a_20101012-1400001402m_15s_00ms__1402m_20s_00ms.wav_processed.wav	n	0.002215785	4.845320154	0.01022789	0.607012123
4c77b524-1857-4550-afaa-c0ebe5e3960a_20101012-1400001403m_05s_00ms__1403m_10s_00ms.wav_processed.wav	n	0.002722049	4.717422276	0.011952419	0.620613378
4c77b524-1857-4550-afaa-c0ebe5e3960a_20101012-1400001403m_55s_00ms__1404m_00s_00ms.wav_processed.wav	n	0.001826522	6.157526776	0.011608595	0.661355876
4c77b524-1857-4550-afaa-c0ebe5e3960a_20101012-1400001405m_05s_00ms__1405m_10s_00ms.wav_processed.wav	n	9.96E-04	2.216262741	0.009139128	0.341166157
4c77b524-1857-4550-afaa-c0ebe5e3960a_20101012-1400001407m_10s_00ms__1407m_15s_00ms.wav_processed.wav	n	0.003330682	10.59955245	0.011994104	0.967974167
4c77b524-1857-4550-afaa-c0ebe5e3960a_20101012-1400001407m_30s_00ms__1407m_35s_00ms.wav_processed.wav	y	9.31E-04	0.665193683	0.009387904	0.241065542
4c77b524-1857-4550-afaa-c0ebe5e3960a_20101012-1400001407m_55s_00ms__1408m_00s_00ms.wav_processed.wav	n	0.003148173	12.70230824	0.01217654	0.968183416
4c77b524-1857-4550-afaa-c0ebe5e3960a_20101012-1400001408m_05s_00ms__1408m_10s_00ms.wav_processed.wav	n	0.004983856	15.66119493	0.013386789	2.109375329
4c77b524-1857-4550-afaa-c0ebe5e3960a_20101012-1400001408m_10s_00ms__1408m_15s_00ms.wav_processed.wav	n	0.003381266	16.12835278	0.012382661	1.219230535
4c77b524-1857-4550-afaa-c0ebe5e3960a_20101012-1400001408m_30s_00ms__1408m_35s_00ms.wav_processed.wav	n	0.001078453	1.48568846	0.009785022	0.286095534
4c77b524-1857-4550-afaa-c0ebe5e3960a_20101012-1400001408m_40s_00ms__1408m_45s_00ms.wav_processed.wav	n	0.001103694	3.872538827	0.009274431	0.330652876
4c77b524-1857-4550-afaa-c0ebe5e3960a_20101012-1400001408m_55s_00ms__1409m_00s_00ms.wav_processed.wav	y	6.95E-04	0.564363142	0.008305424	0.226902134
