# Supplementary material for: Scalable preprocessing of high volume environmental acoustic data for bioacoustic monitoring
Source: PLoS One. 2018 Aug 3;13(8):e0201542. doi: 10.1371/journal.pone.0201542 (PMC6075764; doi:10.1371/journal.pone.0201542)
Supplement: S1 File — (ZIP) [file pone.0201542.s001.zip › ForPLOSOne/SplitLengthAccuracy.xlsx]

## Sheet: Sheet1
		Silence					Rain						Cicada
File		TP	FP	TN	FN		TP	FP	TN	FN			TP	FP	TN	FN						5	9.06149	8.41424	11.0032	71.521	62	0.518519	0.451613	0.805825
90	Silence 10-20, 25-45, 50-60	0	0	8	4		0	0	0	12			0	3	0	9						10	5.50162	4.85437	14.5631	75.0809	62	0.53125	0.274194	0.805825
91	All Good	0	0	0	12		0	0	0	12			0	0	0	12						15	3.8835	1.94175	16.1812	77.9935	62	0.666667	0.193548	0.81877
92	Silence 10-25, 35-45, 50-55	4	3	2	3	15-40, 50-60	0	0	0	12			0	0	0	12						20	3.55987	1.2945	16.5049	78.6408	62	0.733333	0.177419	0.822006
93	All Cicada	0	0	0	12		0	0	0	12			12	0	0	0						30	0	0	20.0647	79.9353	62	0	0	0.799353
94	Silence 15-20, 55-60	0	0	2	10		0	0	0	12			0	0	0	12						5	7.11974	3.23625	12.945	76.699	62	0.6875	0.354839	0.838188
95	All Good	0	0	0	12		0	0	0	12			0	0	0	12						10	2.91262	0.970874	17.1521	78.9644	62	0.75	0.145161	0.81877
96	Silence 5-10, 45-55	2	3	1	6	25-30, 35-55	0	0	0	12			0	0	0	12						15	0	0	20.0647	79.9353	62	#DIV/0!	0	0.799353
97	Silence 10-20, Rain 20-45, Silence 45-60	1	0	4	2	10-15	2	5	3	2	5-10, 15-25, 40-60		0	0	0	12
98	Silence 0-45, Rain 45-55	9	1	0	0	0-45,50-60	1	10	1	0	0-50,55-60		0	0	0	12						5	6.84524	5.35714	4.7619	83.0357	39	0.560976	0.589744	0.89881
99	Rain 5-10, Silence 10-15, 35-40, 55-60	2	0	1	8	5-15, 55-60	0	0	1	11			0	0	0	12						10	6.89655	4.02299	4.31034	84.7701	39	0.631579	0.615385	0.916667
100	Silence 0-5, Rain 30-60	1	1	0	4	0-5, 10-15, 35-60	0	0	6	6			0	0	0	12						15	7.47126	4.5977	3.73563	84.1954	39	0.619048	0.666667	0.916667
101	All Good	0	0	0	12		0	0	0	12			0	0	0	12						20	8.33333	5.45977	2.87356	83.3333	39	0.604167	0.74359	0.916667
102	Rain 0-50, Silence 50-60	2	0	0	0	30-35, 45-60	5	1	5	1	0-5, 10-25, 40-45, 55-60		0	4	0	8						30	6.03448	4.31034	5.17241	84.4828	39	0.583333	0.538462	0.905172
103	Silence 0-5	0	0	1	11		0	0	0	12			0	0	0	12
104	All Good	0	4	0	8		0	0	0	12			0	0	0	12						5	10.3448	2.01149	0	87.6437		0.837209	1	0.979885
105	Silence 5-10, 30-35, 55-60	2	7	1	2	0-25, 40-60	0	2	0	10			0	0	0	12						10	10.3448	1.72414	0	87.931		0.857143	1	0.982759
106	All Good	0	0	0	12		0	0	0	12			0	0	0	12						15	10.3448	0	0	89.6552		1	1	1
107	All Cicada	0	0	0	12		0	0	0	12			12	0	0	0						20	10.3448	2.29885	0	87.3563		0.818182	1	0.977011
108	Silence 0-5, 20-30	1	0	2	9		0	0	0	12			0	0	0	12						30	10.3448	1.72414	0	87.931		0.857143	1	0.982759
109	Silence 30-40, Rain 45-60	2	1	0	6		3	0	0	9			0	0	0	12
110	All Good	0	0	0	12		0	0	0	12			0	0	0	12
111	All Good	0	5	0	7		0	0	0	12			0	0	0	12
112	All Good	0	0	0	12		0	0	0	12			0	0	0	12
114	All Good	0	0	0	12		0	0	0	12			0	0	0	12
115	All Rain	0	0	0	0		12	0	0	0			0	0	0	12
116	Silence 0-5, 50-55	2	1	0	9		0	0	0	12			0	0	0	12
117	All Cicada	0	0	0	12		0	0	0	12			12	0	0	0
118	All Silence (None should be detected)	0	0	12	0		0	0	0	12			0	0	0	12
119	All Good	0	0	0	12		0	0	0	12			0	0	0	12
		28	26	34	221		23	18	16	279			36	7	0	305
		Silence					Rain						Cicada
File		TP	FP	TN	FN		TP	FP	TN	FN			TP	FP	TN	FN
90	Silence 10-20, 25-45, 50-60	0	0	8	4		0	0	0	12			0	2	0	10
91	All Good	0	0	0	12		0	0	0	12			0	0	0	12
92	Silence 10-25, 35-45, 50-55	5	3	1	3	10-40,50-60	0	0	0	12			0	0	0	12
93	All Cicada	0	0	0	12		0	0	0	12			12	0	0	0
94	Silence 15-20, 55-60	0	0	2	10		0	0	0	12			0	0	0	12
95	All Good	0	0	0	12		0	0	0	12			0	0	0	12
96	Silence 5-10, 45-55	0	2	3	7	30-40	0	0	0	12			0	0	0	12
97	Silence 10-20, Rain 20-45, Silence 45-60	0	0	5	2		1	5	4	2	10-20, 40-60		0	0	0	12
98	Silence 0-45, Rain 45-55	8	0	1	1	0-40	1	9	1	1	0-50		0	0	0	12
99	Rain 5-10, Silence 10-15, 35-40, 55-60	1	1	2	7	10-20	0	0	1	11			0	0	0	12
100	Silence 0-5, Rain 30-60	0	2	1	3	10-20, 40-50	0	0	6	6			0	0	0	12
101	All Good	0	0	0	12		0	0	0	12			0	0	0	12
102	Rain 0-50, Silence 50-60	0	0	2	0	30-40	8	0	2	2	0-30, 40-50		0	4	0	8
103	Silence 0-5	0	0	1	11		0	0	0	12			0	0	0	12
104	All Good	0	4	0	8	20-40	0	0	0	12			0	0	0	12
105	Silence 5-10, 30-35, 55-60	1	3	2	6	0-10, 40-50	0	0	0	12			0	0	0	12
106	All Good	0	0	0	12		0	0	0	12			0	0	0	12
107	All Cicada	0	0	0	12		0	0	0	12			0	0	0	12
108	Silence 0-5, 20-30	0	0	3	9		0	0	0	12			12	0	0	0
109	Silence 30-40, Rain 45-60	2	0	0	7		2	0	1	9	50-60		0	0	0	12
110	All Good	0	0	0	12		0	0	0	12			0	0	0	12
111	All Good	0	0	0	12		0	0	0	12			0	0	0	12
112	All Good	0	0	0	12		0	0	0	12			0	0	0	12
114	All Good	0	0	0	12		0	0	0	12			0	0	0	12
115	All Rain	0	0	0	0		12	0	0	0			0	0	0	12
116	Silence 0-5, 50-55	0	0	2	10		0	0	0	12			0	0	0	12
117	All Cicada	0	0	0	12		0	0	0	12			12	0	0	0
118	All Silence (None should be detected)	0	0	12	0		0	0	0	12			0	0	0	12
119	All Good	0	0	0	12		0	0	0	12			0	0	0	12
		17	15	45	232		24	14	15	295			36	6	0	306
							Rain						Cicada
File		TP	FP	TN	FN		TP	FP	TN	FN			TP	FP	TN	FN
File
90	Silence 10-20, 25-45, 50-60	0	0	8	4		0	0	0	12			0	0	0	12
91	All Good	0	0	0	12		0	0	0	12			0	0	0	12
92	Silence 10-25, 35-45, 50-55	2	1	4	5	30-45	0	0	0	12			0	0	0	12
93	All Cicada	0	0	0	12		0	0	0	12			12	0	0	0
94	Silence 15-20, 55-60	0	0	2	10		0	0	0	12			0	0	0	12
95	All Good	0	0	0	12		0	0	0	12			0	0	0	12
96	Silence 5-10, 45-55	0	3	3	6	30-45	0	0	0	12			0	0	0	12
97	Silence 10-20, Rain 20-45, Silence 45-60	0	0	5	2		2	4	3	3	15-30, 45-60		0	0	0	12
98	Silence 0-45, Rain 45-55	9	0	0	1		2	10	0	0			0	0	0	12
99	Rain 5-10, Silence 10-15, 35-40, 55-60	0	0	3	8		0	0	1	11			0	0	0	12
100	Silence 0-5, Rain 30-60	0	0	1	5		0	0	6	6			0	0	0	12
101	All Good	0	0	0	12		0	0	0	12			0	0	0	12
102	Rain 0-50, Silence 50-60	0	0	2	0		10	2	0	0			0	0	0	12
103	Silence 0-5	0	0	1	11		0	0	0	12			0	0	0	12
104	All Good	0	0	0	12		0	0	0	12			0	0	0	12
105	Silence 5-10, 30-35, 55-60	1	2	2	7		0	0	0	12			0	0	0	12
106	All Good	0	0	0	12		0	0	0	12			0	0	0	12
107	All Cicada	0	0	0	12		0	0	0	12			12	0	0	0
108	Silence 0-5, 20-30	0	0	3	9		0	0	0	12			0	0	0	12
109	Silence 30-40, Rain 45-60	0	0	2	7		0	0	3	9			0	0	0	12
110	All Good	0	0	0	12		0	0	0	12			0	0	0	12
111	All Good	0	0	0	12		0	0	0	12			0	0	0	12
112	All Good	0	0	0	12		0	0	0	12			0	0	0	12
114	All Good	0	0	0	12		0	0	0	12			0	0	0	12
115	All Rain	0	0	0	0		12	0	0	0			0	0	0	12
116	Silence 0-5, 50-55	0	0	2	10		0	0	0	12			0	0	0	12
117	All Cicada	0	0	0	12		0	0	0	12			12	0	0	0
118	All Silence (None should be detected)	0	0	12	0		0	0	0	12			0	0	0	12
119	All Good	0	0	0	12		0	0	0	12			0	0	0	12
		12	6	50	241		26	16	13	293			36	0	0	312
		Silence					Rain						Cicada
File		TP	FP	TN	FN		TP	FP	TN	FN			TP	FP	TN	FN
90	Silence 10-20, 25-45, 50-60	0	0	8	4		0	0	0	12			0	4	0	8
91	All Good	0	0	0	12		0	0	0	12			0	0	0	12
92	Silence 10-25, 35-45, 50-55	2	2	4	4	20-40	0	0	0	12			0	0	0	12
93	All Cicada	0	0	0	12		0	0	0	12			12	0	0	0
94	Silence 15-20, 55-60	0	0	2	10		0	0	0	12			0	0	0	12
95	All Good	0	0	0	12		0	0	0	12			0	0	0	12
96	Silence 5-10, 45-55	0	0	3	9		0	0	0	12			0	0	0	12
97	Silence 10-20, Rain 20-45, Silence 45-60	0	0	5	2		1	7	4	0			0	0	0	12
98	Silence 0-45, Rain 45-55	8	0	1	1		2	10	0	0			0	0	0	12
99	Rain 5-10, Silence 10-15, 35-40, 55-60	0	0	3	8		0	0	1	11			0	0	0	12
100	Silence 0-5, Rain 30-60	0	0	1	5		4	0	2	6			0	0	0	12
101	All Good	0	0	0	12		0	0	0	12			0	0	0	12
102	Rain 0-50, Silence 50-60	0	0	2	0		10	2	0	0			0	4	0	8
103	Silence 0-5	0	0	1	11		0	0	0	12			0	0	0	12
104	All Good	0	0	0	12		0	0	0	12			0	0	0	12
105	Silence 5-10, 30-35, 55-60	1	2	2	7	0-20	0	0	0	12			0	0	0	12
106	All Good	0	0	0	12		0	0	0	12			0	0	0	12
107	All Cicada	0	0	0	12		0	0	0	12			12	0	0	0
108	Silence 0-5, 20-30	0	0	3	9		0	0	0	12			0	0	0	12
109	Silence 30-40, Rain 45-60	0	0	2	7		0	0	3	9			0	0	0	12
110	All Good	0	0	0	12		0	0	0	12			0	0	0	12
111	All Good	0	0	0	12		0	0	0	12			0	0	0	12
112	All Good	0	0	0	12		0	0	0	12			0	0	0	12
114	All Good	0	0	0	12		0	0	0	12			0	0	0	12
115	All Rain	0	0	0	0		12	0	0	0			0	0	0	12
116	Silence 0-5, 50-55	0	0	2	10		0	0	0	12			0	0	0	12
117	All Cicada	0	0	0	12		0	0	0	12			12	0	0	0
118	All Silence (None should be detected)	0	0	12	0		0	0	0	12			0	0	0	12
119	All Good	0	0	0	12		0	0	0	12			0	0	0	12
		11	4	51	243		29	19	10	290			36	8	0	304
		Silence					Rain						Cicada
File		TP	FP	TN	FN		TP	FP	TN	FN			TP	FP	TN	FN
90	Silence 10-20, 25-45, 50-60	0	0	8	4		0	0	0	12			0	0	0	12
91	All Good	0	0	0	12		0	0	0	12			0	0	0	12
92	Silence 10-25, 35-45, 50-55	0	0	6	6		0	0	0	12			0	0	0	12
93	All Cicada	0	0	0	12		0	0	0	12			12	0	0	0
94	Silence 15-20, 55-60	0	0	2	10		0	0	0	12			0	0	0	12
95	All Good	0	0	0	12		0	0	0	12			0	0	0	12
96	Silence 5-10, 45-55	0	0	3	9		0	0	0	12			0	0	0	12
97	Silence 10-20, Rain 20-45, Silence 45-60	0	0	5	2		5	7	0	0			0	0	0	12
98	Silence 0-45, Rain 45-55	0	0	9	1		0	6	2	4			0	0	0	12
99	Rain 5-10, Silence 10-15, 35-40, 55-60	0	0	3	8		0	0	1	11			0	0	0	12
100	Silence 0-5, Rain 30-60	0	0	1	5		0	0	6	6			0	0	0	12
101	All Good	0	0	0	12		0	0	0	12			0	0	0	12
102	Rain 0-50, Silence 50-60	0	0	2	0		4	2	6	0			0	6	0	6
103	Silence 0-5	0	0	1	11		0	0	0	12			0	0	0	12
104	All Good	0	0	0	12		0	0	0	12			0	0	0	12
105	Silence 5-10, 30-35, 55-60	0	0	3	9		0	0	0	12			0	0	0	12
106	All Good	0	0	0	12		0	0	0	12			0	0	0	12
107	All Cicada	0	0	0	12		0	0	0	12			12	0	0	0
108	Silence 0-5, 20-30	0	0	3	9		0	0	0	12			0	0	0	12
109	Silence 30-40, Rain 45-60	0	0	2	7		0	0	3	9			0	0	0	12
110	All Good	0	0	0	12		0	0	0	12			0	0	0	12
111	All Good	0	0	0	12		0	0	0	12			0	0	0	12
112	All Good	0	0	0	12		0	0	0	12			0	0	0	12
114	All Good	0	0	0	12		0	0	0	12			0	0	0	12
115	All Rain	0	0	0	0		12	0	0	0			0	0	0	12
116	Silence 0-5, 50-55	0	0	2	10		0	0	0	12			0	0	0	12
117	All Cicada	0	0	0	12		0	0	0	12			12	0	0	0
118	All Silence (None should be detected)	0	0	12	0		0	0	0	12			0	0	0	12
119	All Good	0	0	0	12		0	0	0	12			0	0	0	12
		0	0	62	247		21	15	18	294			36	6	0	306
Lower Threshold
		5s					10s						15s
File		TP	FP	TN	FN		TP	FP	TN	FN			TP	FP	TN	FN
90	Silence 10-20, 25-45, 50-60	2	0	6	4	10-20	0	0	8	4			0	0	8	4
91	All Good	0	0	0	12		0	0	0	12			0	0	0	12
92	Silence 10-25, 35-45, 50-55	4	3	2	3	15-40, 50-60	3	3	3	3	20-40, 50-60		0	0	6	6
93	All Cicada	0	0	0	12		0	0	0	12			0	0	0	12
94	Silence 15-20, 55-60	0	0	2	10		0	0	2	10			0	0	2	10
95	All Good	0	0	0	12		0	0	0	12			0	0	0	12
96	Silence 5-10, 45-55	2	2	1	7	35-55	0	0	3	9			0	0	3	9
97	Silence 10-20, Rain 20-45, Silence 45-60	0	0	5	2		0	0	5	2			0	0	5	2
98	Silence 0-45, Rain 45-55	7	1	2	0	5-35, 40-45, 55-60	4	0	5	1	20-40		0	0	9	1
99	Rain 5-10, Silence 10-15, 35-40, 55-60	1	0	2	8	5-15	0	0	3	8			0	0	3	8
100	Silence 0-5, Rain 30-60	1	1	0	4	0-5, 10-15, 35-50	0	0	1	5			0	0	1	5
101	All Good	0	0	0	12		0	0	0	12			0	0	0	12
102	Rain 0-50, Silence 50-60	1	0	1	0		0	0	2	0			0	0	2	0
103	Silence 0-5	0	0	1	11		0	0	1	11			0	0	1	11
104	All Good	0	0	0	12		0	0	0	12			0	0	0	12
105	Silence 5-10, 30-35, 55-60	1	1	2	8	40-45, 55-60	0	0	3	9			0	0	3	9
106	All Good	0	0	0	12		0	0	0	12			0	0	0	12
107	All Cicada	0	0	0	12		0	0	0	12			0	0	0	12
108	Silence 0-5, 20-30	0	0	3	9		0	0	3	9			0	0	3	9
109	Silence 30-40, Rain 45-60	1	0	1	7	30-35, 45-55	2	0	0	7			0	0	2	7
110	All Good	0	0	0	12		0	0	0	12			0	0	0	12
111	All Good	0	1	0	11		0	0	0	12			0	0	0	12
112	All Good	0	0	0	12		0	0	0	12			0	0	0	12
114	All Good	0	0	0	12		0	0	0	12			0	0	0	12
115	All Rain	0	0	0	0		0	0	0	0			0	0	0	0
116	Silence 0-5, 50-55	2	1	0	9	0-5, 45-55	0	0	2	10			0	0	2	10
117	All Cicada	0	0	0	12		0	0	0	12			0	0	0	12
118	All Silence (None should be detected)	0	0	12	0		0	0	12	0			0	0	12	0
119	All Good	0	0	0	12		0	0	0	12			0	0	0	12
		22	10	40	237		9	3	53	244			0	0	62	247
